# Supplementary material for: Enriched taxa were found among the gut microbiota of centenarians in East China
Source: PLoS One. 2019 Oct 22;14(10):e0222763. doi: 10.1371/journal.pone.0222763 (PMC6804974; doi:10.1371/journal.pone.0222763)
Supplement: S1 Table — (XLS) [file pone.0222763.s003.xls]

OTU_ID	DQ1	DQ104	DQ15	DQ18	DQ19	DQ20	DQ21	DQ22	DQ25	DQ28	DQ29	DQ30	DQ31	DQ32	DQ33	DQ34	DQ35	DQ36	DQ40	DQ41	DQ49	DQ4	DQ50	DQ52	DQ53	DQ54	DQ60	DQ61	DQ62	DQ63	DQ64	DQ65	DQ66	DQ6	DQ74	DQ76	DQ7	DQ8	DQ90	HM100	HM101	HM104	HM109	HM112	HM117	HM11	HM121	HM12	HM13
OTU4	5484	3	0	103	5082	3	36	9394	220	1	5	10582	14252	87	13897	10227	448	13643	4	24	3292	8	17	25	30	16196	6743	6489	4411	13081	11104	4	4660	2	3483	0	1	7557	1616	3884	596	0	11	66	14664	8	0	7780	1
OTU2	589	1915	5	2190	1191	1729	3868	1844	3754	10454	1968	54	220	2104	46	240	3750	3034	2417	1181	635	9840	7820	6802	6296	499	161	1966	954	1903	461	2206	618	6117	427	6943	2174	1567	2240	1563	1706	395	746	20	70	504	847	4716	6899
OTU1	2551	3498	607	661	522	913	156	2144	2035	494	4592	2500	1971	2451	558	1053	1124	463	309	2666	6964	6323	4158	508	488	3939	5835	931	2753	990	1358	2430	1302	1618	1441	2194	84	607	1282	5207	2914	3329	2175	39	2768	0	5309	0	8
OTU6	0	0	1	3	219	4505	0	0	3	0	8464	84	7	0	0	3	1	1	0	4681	461	2	1923	3	2	1792	1	276	627	2	1504	1	818	0	1	0	8	2722	91	2	357	1810	4766	4	1324	7273	4068	394	3587
OTU3	2043	3	2601	321	4696	17	28	109	43	1293	405	416	7	5	62	2202	420	928	476	0	261	49	8	40	3	323	95	209	86	319	109	244	708	147	407	239	1667	215	921	79	2	133	23	123	17	438	20	2721	46
OTU9	168	870	3	3517	1052	1099	2902	43	308	4	442	38	128	1642	3	211	538	38	797	2546	511	84	354	1	2937	178	27	372	772	246	11	929	81	455	139	4934	523	125	416	368	575	229	217	358	49	5	622	26	58
OTU16	68	199	5090	23	116	4367	5083	45	1	0	1341	24	69	443	3	128	229	429	192	223	407	1810	1799	0	831	150	95	109	305	256	99	955	70	476	0	0	120	101	79	227	567	2	751	13	162	807	0	158	4510
OTU298	2782	0	0	8	859	0	10	21	7	0	1	2663	5612	1	5907	6006	1870	604	1	22	5091	4	1	0	3	522	4632	220	1040	67	96	8	4235	0	2415	1	1	1308	232	11	57	0	0	2	504	5	0	4330	1
OTU7	0	0	0	0	0	0	1	563	0	0	0	0	177	0	0	0	0	22	0	199	0	0	0	0	0	0	0	0	0	0	0	7	2443	0	0	0	0	1027	0	608	26	0	1084	0	127	4411	2664	1413	5219
OTU31	81	1267	1	0	1443	0	0	0	3305	0	233	8	39	15	0	45	0	0	745	644	1155	0	886	0	0	0	157	2468	291	3	0	0	0	0	36	0	473	1059	1926	309	97	64	7	1	199	506	0	105	6
OTU24	1035	1	3	5	2100	0	0	0	5	0	0	1321	0	0	825	1474	7144	7	0	1637	3	0	0	0	3029	2	1	506	2009	3	1	3562	0	0	39	0	1	1	1	0	2	0	2920	2	1488	0	0	1	5
OTU12	0	0	1	630	2	1296	60	0	53	405	0	5	0	35	1	0	101	1	3558	0	5	249	465	253	441	105	0	29	981	92	0	268	0	0	8	422	7999	1	22	0	2	0	3	0	1	0	66	0	1
OTU5	33	918	328	3015	94	832	4337	28	0	0	687	12	429	495	0	200	0	2	22	191	526	0	0	0	0	387	21	80	346	1	0	1502	142	0	0	0	524	794	1972	1043	54	10	52	14	234	3	1462	0	435
OTU28	17	122	2	872	84	2	3	67	120	2594	18	66	60	4	37	97	128	40	176	51	57	842	1865	28	738	7	17	713	260	340	65	110	1025	1570	371	6	253	299	80	60	129	2	66	21	195	67	11	0	0
OTU11	61	101	459	282	2	300	26	215	13	7	97	733	56	25	116	46	5	3	288	44	222	125	302	9	14	107	224	144	235	1389	945	276	104	441	325	113	286	513	383	272	138	419	314	0	113	600	998	0	2
OTU20	85	29	952	0	2	197	4	1736	1502	0	80	0	0	0	0	6	1022	2	53	0	144	998	2947	0	1	111	0	0	0	3	2	0	86	0	0	0	65	6	0	0	0	1	2992	0	261	6305	3	0	2
OTU17	49	97	1965	510	297	721	1	46	71	113	307	7	209	365	0	66	116	211	345	60	66	125	52	0	319	26	21	115	28	67	4	138	33	1362	65	1022	34	30	104	793	38	92	65	45	4	121	34	111	644
OTU8	171	0	2	268	249	0	0	1	0	0	0	214	104	19	79	122	0	0	326	1820	193	0	1	1	0	517	177	329	521	0	2	1166	6	0	7	1474	0	1180	477	1581	0	138	452	0	465	0	1191	0	2
OTU21	46	190	0	255	44	1088	918	104	0	0	60	5	35	526	2	42	216	218	1136	8	24	39	78	269	1	152	99	28	530	120	176	693	3	101	38	0	72	389	730	550	287	29	83	27	24	122	91	112	1597
OTU13	307	437	1858	82	830	0	1	938	1	0	2529	60	29	21	17	447	0	47	27	230	1829	23	0	1	214	5	519	338	161	9	8	132	177	2	182	1801	3	131	0	359	133	575	1396	1	423	0	82	0	1
OTU10	29	399	1	450	173	626	5141	10	24	0	54	0	23	5984	5	20	105	5	29	108	10	6	0	0	26	55	14	32	94	0	17	1218	7	0	1	0	55	66	545	16	27	0	8	4	3	1	309	0	0
OTU14	144	106	89	60	128	23	179	463	837	215	9	110	46	162	33	134	1576	75	89	170	102	518	44	21	39	53	38	149	199	489	755	153	229	10	140	583	53	236	179	131	64	1095	196	190	86	1	147	0	1
OTU15	98	119	0	0	140	652	510	23	123	0	43	135	125	671	6	121	405	277	248	208	76	74	202	1	354	83	81	111	152	133	175	942	61	284	177	0	1276	291	200	298	493	0	136	17	85	79	70	1564	110
OTU648	177	88	11	119	22	108	0	66	24	0	23	430	191	32	39	114	0	1	17	317	671	228	1	0	15	218	643	569	537	411	31	102	783	3	210	52	4	131	594	1397	288	414	127	4	186	0	97	0	0
OTU926	235	4	0	53	11	4	8	2540	1022	0	0	66	195	10	18	537	149	0	3	73	1410	0	1	80	52	2	707	2	296	328	271	11	0	0	71	247	0	860	1013	551	1	544	299	10	32	0	585	0	0
OTU30	0	0	0	0	0	121	0	0	0	9575	0	0	0	112	419	1	0	0	0	0	175	0	389	4	2	970	0	0	0	0	408	0	0	0	2	536	0	14	0	0	0	0	45	0	337	4980	4	3134	0
OTU23	98	85	173	15	67	112	6	1705	1	53	49	213	9	13	0	5	0	0	126	162	12	496	117	5	5	14	144	97	39	2550	82	407	110	219	222	595	214	23	8	73	189	329	190	2	183	3	1	0	0
OTU463	216	0	0	2	835	0	1	102	11777	0	0	157	60	0	254	66	5	2378	0	4	27	2	0	0	0	6	2240	577	219	46	1	0	11	0	54	0	0	3187	5	1	2	0	0	13	220	0	1	0	0
OTU18	188	107	6	4	76	0	124	841	333	0	739	218	47	37	5	397	0	3	52	46	34	872	3	1	992	424	30	33	2	1215	79	153	199	1366	24	95	8	156	24	6	39	1373	383	2	313	0	4	0	67
OTU167	268	47	1590	64	80	13	55	0	1	0	2028	174	599	0	30	373	1	4	8	19	37	2	0	1	771	16	115	66	229	8	23	15	343	0	49	75	22	12	55	81	56	286	2455	0	43	0	335	0	2
OTU71	5	18	0	14	19	273	1214	21	25	316	681	0	84	127	5	32	6	1	30	10	33	92	6	1	131	71	30	115	60	1	77	100	2	8244	86	1556	77	10	68	56	116	53	5	37	28	9	150	0	398
OTU127	50	72	1	166	236	33	1370	42	755	80	294	27	102	39	3	14	767	87	58	161	175	90	74	0	31	48	40	42	101	83	53	559	93	3308	11	101	3	71	114	282	48	194	50	2	7	3	215	7	10
OTU19	0	461	0	13	1	328	115	0	254	1	0	0	2	1072	15	161	7	5	0	1	165	0	326	0	3	10	453	616	57	1	0	278	0	341	1	0	3	184	30	96	1	0	334	14	504	0	44	0	592
OTU115	54	124	2	1110	130	408	400	3	77	234	145	49	9	1100	8	48	291	746	336	148	26	72	193	6	606	131	39	157	167	213	57	73	56	1381	177	2	527	316	184	99	99	17	52	2	30	72	21	0	2
OTU32	138	110	0	124	298	461	0	19	17	0	128	53	0	643	7	67	0	26	332	205	101	15	5	0	109	130	0	297	313	71	59	278	58	304	92	0	620	223	691	198	331	54	93	9	45	0	1	0	27
OTU22	798	0	0	548	684	719	0	0	4	0	3	73	3	139	49	456	0	0	648	8	1	0	0	1	42	230	1518	528	37	0	694	224	0	0	223	1	3	142	792	0	446	1	0	0	373	0	891	0	0
OTU662	32	37	0	95	3	6	0	173	0	48	4	5	3	8	6	104	30	99	51	21	15	1	576	0	168	4	288	629	426	15	21	12	364	25	241	2	14	40	136	227	186	1	41	7	27	5	41	0	0
OTU26	249	432	0	287	3	31	10	1	0	0	0	255	1	919	1	166	0	0	496	0	116	0	0	0	31	30	226	194	0	0	0	0	88	0	313	6	0	0	0	5	0	24	85	0	1	0	0	0	0
OTU270	0	0	0	0	1	0	0	0	0	0	1	0	0	0	660	0	0	0	0	0	621	0	0	6	0	500	0	0	0	0	3076	0	0	0	1	961	0	30	216	0	0	0	0	2	0	3	17	2792	0
OTU25	30	0	716	0	2	80	79	172	184	3100	3	0	0	5	0	1	577	484	81	0	3	273	629	502	0	22	2	0	0	0	0	302	89	521	0	127	129	3	0	0	0	6	33	275	38	573	0	0	420
OTU34	18	14	0	0	17	22	0	0	1	0	325	28	28	214	36	110	0	1	770	83	46	0	0	2	71	119	52	104	58	79	904	2	496	66	98	12	273	14	67	11	56	35	125	0	68	0	15	0	0
OTU33	114	0	0	45	0	0	0	0	0	0	0	236	0	13	0	55	0	0	0	175	88	0	1	0	137	50	0	3	70	0	0	300	0	0	0	142	103	41	0	44	32	0	109	1	9	0	1859	0	0
OTU27	193	29	272	278	8	32	40	104	33	10	86	111	25	99	6	5	0	37	277	13	64	24	8	4	117	20	12	216	64	272	57	212	77	73	43	75	52	30	29	289	109	5	54	60	19	161	32	0	0
OTU42	4	0	0	0	0	203	0	0	0	0	0	153	471	0	0	0	0	0	200	109	0	0	0	0	9	0	0	0	727	36	0	339	0	0	0	1	163	51	1253	1	24	0	1	0	110	0	2	0	0
OTU37	208	259	0	255	491	0	0	2	0	0	207	110	94	266	14	55	0	0	414	21	1	2	0	0	17	17	57	492	507	33	37	40	30	0	219	0	177	17	213	260	97	0	15	2	235	0	141	0	0
OTU74	856	0	0	3	0	0	0	0	0	0	0	69	0	0	178	0	0	20	0	0	0	0	0	0	7689	0	0	0	0	0	0	0	0	0	632	0	0	0	0	0	0	0	0	0	0	0	0	0	0
OTU41	174	112	0	0	65	0	0	0	0	0	0	7	0	0	2	114	0	0	966	0	0	0	0	0	0	0	0	0	52	0	0	0	0	0	0	0	0	4	0	0	1040	0	27	6	15	0	152	0	0
OTU48	54	457	2	698	47	14	0	0	20	0	22	13	170	134	1	11	8	14	448	136	48	15	8	1	23	35	79	231	337	0	82	22	132	0	203	1	524	80	543	204	317	6	7	2	7	0	581	0	0
OTU29	34	64	1	57	6	14	0	139	1	0	49	41	37	0	3	20	0	6	62	14	33	0	0	0	11	23	10	37	153	275	59	0	13	0	45	0	30	28	341	308	184	5184	11	1418	31	0	12	0	0
OTU35	0	0	0	0	0	0	129	12	25	0	0	0	0	3	6	0	0	0	0	0	0	0	0	1683	0	0	1	0	7	0	193	0	0	0	0	0	0	0	0	2	148	140	38	8069	0	0	12	0	0
OTU49	1203	405	0	98	28	233	0	0	0	0	0	0	0	16	0	27	0	1	19	187	886	0	0	0	50	79	197	76	40	21	0	73	0	0	72	72	6	0	1	21	1	0	1094	2	488	0	0	0	1
OTU72	33	21	18	65	8	32	204	87	151	0	29	14	39	72	3	28	33	269	10	57	19	14	1	7	15	10	5	74	32	120	73	21	11	0	57	61	6	43	44	108	136	1446	60	2235	12	0	29	0	0
OTU51	7	0	398	0	0	17	3	19	96	258	0	4	0	0	0	2	11	133	1545	0	0	7	216	0	2	27	3	52	0	0	0	14	0	0	0	256	0	0	0	0	10	0	24	11	12	62	0	0	73
OTU937	73	45	0	51	12	43	0	21	16	0	9	174	93	10	21	54	0	0	6	133	279	104	0	0	2	79	283	222	234	134	19	42	227	0	57	38	4	46	243	507	115	162	63	5	81	0	37	0	0
OTU65	104	42	6	140	41	220	88	105	117	0	9	59	39	237	7	200	43	40	33	50	41	30	12	7	16	100	35	32	62	175	80	101	44	1	50	144	5	168	31	65	45	50	40	170	40	0	25	0	69
OTU60	39	17	4	31	24	14	0	158	1	0	13	48	82	1231	2	9	0	1	1	83	16	18	62	18	120	9	4	60	30	367	140	18	30	0	69	48	4	77	73	31	1	100	81	4464	13	0	48	0	0
OTU343	6	14	0	99	10	0	7	639	3	2	8	4	23	0	7	4	18	2	42	18	32	0	917	0	230	15	230	152	257	76	37	142	577	111	557	7	81	129	49	791	49	0	31	28	103	6	24	2	0
OTU50	10	41	24	12	2	3	111	260	197	0	145	18	27	381	2	20	1045	3	25	82	111	87	37	920	100	56	11	47	19	261	177	86	96	1	26	83	4	153	37	242	77	226	244	123	91	0	79	0	0
OTU38	1	7	0	2	0	0	3	0	0	0	0	7	62	18	13	0	4	0	4	0	1	18	0	2	2	3	6	543	203	42	2	23	3	0	5	0	5	0	2	11	78	0	0	1	0	2	0	404	0
OTU81	723	693	0	144	29	1	1	106	37	0	0	163	157	17	0	157	80	0	278	57	23	0	1	1	142	7	15	26	138	93	93	69	3	72	326	0	12	67	45	109	378	0	415	6	281	0	81	0	0
OTU137	27	271	0	99	44	184	22	19	159	0	13	31	16	176	5	108	1	17	143	42	16	4	12	33	22	18	66	21	79	631	106	178	48	1	82	75	68	374	20	166	8	3368	12	1	37	0	45	0	0
OTU46	3	558	0	337	10	2	19	16	9	4	0	167	514	2	15	0	46	3	119	37	5	8	6	25	3	3	41	22	51	225	66	317	341	23	4	12	5	11	2	27	10	9	4	346	35	9	64	0	2
OTU178	694	0	0	0	0	0	0	0	0	0	0	1170	0	0	2	6	4571	4	0	6	1	0	0	0	0	0	1198	0	0	1	1	0	6	0	792	0	0	0	0	0	0	0	0	0	3	0	0	7	0
OTU57	15	0	0	158	3	2	0	3	1	0	35	1	4	262	0	3	6	11	782	33	14	0	0	0	9	0	21	54	400	4	11	10	1	0	44	49	381	24	55	144	292	134	1	0	27	0	47	0	0
OTU58	0	0	0	1	589	0	0	0	0	0	0	490	0	0	194	0	36	0	9	811	0	2	0	0	0	0	520	341	0	0	709	0	157	0	425	0	0	0	0	0	631	0	0	2	369	0	0	0	1
OTU604	37	47	1	909	19	237	0	9	0	0	0	29	0	2	0	70	14	7	142	0	77	16	0	0	58	0	1	2	723	0	0	1	0	0	115	1	38	1	2012	145	257	1	0	0	19	0	0	0	0
OTU63	22	0	0	109	0	3	0	0	0	0	0	75	0	0	0	3	0	0	2	0	0	0	0	0	0	0	0	2	8	0	0	2	0	0	3	0	1	0	3	60	162	32	2	0	1	0	96	0	0
OTU56	243	105	132	45	11	0	1	27	2	1	664	83	173	6	6	259	11	13	5	185	48	80	0	5	62	8	80	147	56	22	17	91	11	0	295	105	0	155	0	112	25	486	288	0	99	0	18	0	1
OTU55	97	0	0	0	234	0	0	0	1	0	0	434	0	0	0	0	0	3	0	0	1	0	596	0	0	0	0	0	546	1	0	263	0	0	31	0	0	0	0	0	0	0	1	0	395	0	1	0	2
OTU44	1	16	0	2	0	0	1	91	0	0	3	6	0	19	0	19	0	60	85	0	6	0	3	0	4	7	12	0	39	242	175	75	8	0	51	0	0	6	15	57	0	0	32	0	11	0	11	0	0
OTU36	4	0	0	0	0	0	19	3	0	0	0	0	2	12	0	0	0	2	0	0	0	0	1	61	0	0	2	1	3	19	48	0	0	0	0	0	0	1	0	31	1	4	24	5790	0	13	2	0	0
OTU101	5	0	0	1	0	15	0	0	0	0	72	0	1	258	26	35	2	2	0	291	34	0	0	4	0	0	0	138	7	69	3	0	0	18	51	0	15	55	13	2	305	0	22	169	0	0	11	636	934
OTU96	92	37	5	39	89	6	2	36	3	3	2	235	438	0	1	2	289	0	0	1	28	807	5	54	16	0	44	1	48	39	200	93	179	103	157	22	1	1	8	55	26	46	18	2	116	21	12	1	0
OTU54	23	107	0	0	18	91	0	241	0	0	50	46	28	63	11	35	0	0	78	74	17	38	0	9	9	17	133	133	78	75	200	69	61	0	79	71	79	85	32	65	21	60	299	39	49	0	31	0	0
OTU113	2	231	0	10	2	0	0	2	0	0	0	2	3	1133	0	1	0	5	32	2	52	2	0	0	0	109	8	0	1	0	0	0	93	0	0	0	0	400	11	2	0	0	1	0	0	0	0	0	0
OTU647	0	0	0	0	0	0	4	0	52	0	55	0	0	0	0	0	2	0	0	0	0	0	38	0	0	0	0	0	0	0	0	4	0	0	0	0	0	1	0	0	0	15	16	1	0	1214	0	0	2931
OTU77	39	3853	0	72	378	0	0	0	0	0	0	89	0	0	0	0	0	0	29	0	3	0	0	0	18	0	28	25	136	0	0	0	1	1	1105	1	58	0	98	18	33	0	5	0	4	0	0	0	0
OTU39	50	1	0	0	2	259	0	2	0	0	1	5	0	63	0	1	0	0	2373	30	0	0	0	0	0	0	0	2	100	0	0	0	4	0	1	0	1092	15	77	1	10	0	0	0	13	0	10	0	0
OTU154	0	0	0	0	0	0	0	0	0	0	0	26	0	0	2155	0	0	0	11	0	0	0	0	0	0	0	1	1005	0	0	0	6	5215	0	2083	0	0	0	0	0	0	0	0	0	0	0	0	0	0
OTU153	15	8	0	92	7	755	441	79	20	69	5	0	1	72	0	10	165	81	30	1	7	5	22	7	5	1	11	1	95	11	1	34	6	2	0	50	72	31	4	32	3	5	35	3	5	0	4	4	52
OTU76	1	0	18	18	0	129	209	0	2	113	3	0	0	153	0	1	3	42	434	0	2	33	0	28	0	0	2	4	0	0	0	2	0	165	0	3	619	4	0	9	3	2	1	5	0	1	7	0	12
OTU733	4	12	1	8	2	184	454	4	0	29	0	1	21	11	4	10	13	3	1	4	6	34	70	0	55	9	17	30	9	2	4	262	14	7	29	718	33	2	27	43	33	17	2	23	10	4	62	0	33
OTU61	4	187	0	467	0	0	0	0	0	0	0	1	29	0	0	0	600	8	91	0	0	10	0	0	171	26	0	0	0	0	10	1	15	0	0	0	0	153	0	2	0	490	182	1	1	0	119	0	0
OTU40	1	0	27	15	5	98	91	8	104	40	3	1	4	56	1	2	41	136	154	23	1	32	22	2	0	5	1	5	1	0	8	6	3	448	1	22	139	6	2	30	6	35	3	235	2	546	7	0	236
OTU111	26	40	0	79	0	0	0	0	0	0	1	0	0	0	0	0	0	0	0	0	0	1	0	0	0	0	0	0	1	0	3	30	0	0	0	18	2053	6	41	0	1	74	0	0	0	0	0	0	0
OTU66	45	192	0	107	238	57	0	1	0	0	93	144	41	232	4	47	0	45	33	29	24	57	0	0	6	13	28	159	159	27	2	79	14	0	208	0	39	24	98	117	274	0	31	1	69	0	441	0	0
OTU84	0	0	3	0	215	0	0	1	0	0	0	4	0	0	0	0	0	13	0	0	1	11	0	4225	0	0	0	0	20	0	0	0	19	0	0	0	0	3	4	3	13	0	0	0	0	79	8	0	0
OTU82	146	0	0	67	53	32	0	4	0	0	49	74	33	31	52	179	0	0	2	0	185	0	0	2	1	197	139	10	94	82	704	11	12	0	0	177	3	208	22	261	4	24	68	7	193	0	179	1	0
OTU1000	106	0	0	0	42	133	0	0	0	0	0	39	0	0	0	15	0	0	148	72	0	0	0	0	0	0	26	60	88	0	8	212	0	0	69	3	2	0	296	43	29	1	0	0	61	0	1	0	0
OTU102	1	3	26	7	2	7	67	175	0	0	10	2	11	190	0	10	0	0	4	73	12	5	0	18	32	1	4	19	12	45	29	27	1	10	20	17	2	2	8	29	7	216	20	854	6	0	16	0	0
OTU47	0	0	0	0	0	0	1	0	0	0	0	1009	0	0	0	0	0	0	0	659	0	0	0	0	0	0	0	0	0	0	0	0	0	0	0	0	0	0	0	0	0	0	0	0	0	0	0	0	0
OTU68	11	8	13	84	0	58	0	0	0	1	0	33	152	28	0	69	0	0	3	11	160	0	0	6	6	0	0	15	413	78	0	430	2	0	0	0	0	123	2	113	7	80	30	4	0	0	111	0	0
OTU321	2	87	8	3	169	94	308	0	1	0	2	0	0	132	0	16	5	186	2	1	471	4	72	0	7	0	0	81	22	2	0	3	10	3	82	2	0	0	47	55	38	0	1	0	1	145	0	0	7
OTU444	1	327	0	0	208	0	0	0	0	0	0	0	0	0	1	72	0	0	3	77	19	1	0	0	5	0	0	38	0	0	0	1	1	0	374	0	65	1	2	1	202	9	85	0	7	0	1505	0	0
OTU67	30	5	0	210	4	22	0	6	0	0	1	24	40	64	1	65	1	1	36	10	0	0	0	0	0	1	24	31	33	7	35	18	0	0	24	91	42	3	11	73	12	36	3	0	16	0	157	0	1
OTU59	38	168	0	14	22	4	104	29	98	0	12	47	59	43	0	12	0	11	17	137	29	60	0	21	133	13	3	51	64	98	281	59	24	0	52	28	0	74	54	148	21	6	42	34	26	0	122	0	0
OTU123	193	0	0	0	197	0	0	0	0	0	167	0	0	0	0	1	319	507	157	224	0	354	0	3	226	32	0	0	0	0	211	0	61	0	250	0	78	0	0	0	0	0	0	0	0	0	0	0	0
OTU52	0	0	10330	0	0	0	0	0	0	0	0	0	0	0	0	0	2	0	0	0	115	0	0	0	0	0	0	0	0	0	0	0	0	0	0	0	0	29	0	0	0	0	0	0	0	0	0	0	0
OTU107	0	76	1	0	11	0	0	0	2	0	0	3	0	0	0	10	0	0	40	0	0	0	0	0	306	11	0	0	16	0	0	0	0	0	6	294	181	9	9	2	0	59	0	0	1	0	0	0	1
OTU53	0	0	0	0	0	0	0	0	0	0	0	1	15	11	84	15	0	0	0	0	0	0	46	5538	14	0	0	0	0	0	103	0	22	0	0	0	0	0	0	0	0	0	0	3	0	0	7	0	0
OTU106	11	26	1	551	0	150	0	0	0	0	0	1	14	0	0	0	0	16	29	51	0	0	0	0	36	6	5	0	21	1	26	240	2	0	38	183	49	105	56	38	4	0	43	0	3	0	29	0	5
OTU436	12	0	71	54	4	1	12	0	0	0	17	51	29	5	5	87	35	0	1	24	317	0	601	0	6	0	40	2	16	1	0	7	2	0	13	0	1	8	4	184	1	838	45	0	3	0	14	0	2
OTU110	49	20	1	315	30	0	0	0	0	0	0	6	1	354	4	23	0	12	42	232	0	0	0	0	0	21	71	0	33	0	31	0	2	0	35	0	367	46	486	5	0	8	0	0	31	0	164	0	0
OTU924	0	0	4	0	0	0	0	0	4	0	0	0	3	0	705	1590	35	0	0	1733	0	0	0	0	0	0	0	0	0	3	0	17	0	0	36	0	0	0	0	0	0	0	17	0	0	0	0	0	0
OTU91	0	0	0	0	0	0	2	1707	0	0	0	0	0	0	0	0	0	0	0	0	0	0	0	0	1	417	0	0	0	0	0	0	0	0	1	0	0	0	0	0	19	0	0	0	0	0	0	0	0
OTU73	6	565	0	0	172	8	0	0	0	0	0	12	9	0	0	134	0	0	41	0	108	0	0	0	0	0	0	0	17	0	0	694	0	0	0	0	662	2	0	0	0	0	33	0	38	0	241	0	0
OTU83	33	13	0	0	2	9	0	0	0	0	0	9	9	0	0	20	0	0	282	15	1	0	1	0	0	0	14	69	299	17	0	7	0	0	15	16	716	41	108	34	9	0	3	0	17	0	0	0	0
OTU87	0	0	400	103	18	0	0	2	3	0	11	0	0	1293	1	0	0	318	0	0	0	33	0	0	4	4	0	0	0	0	3	0	0	0	4	0	0	3	7	0	218	148	1	0	7	0	0	0	1
OTU309	7	18	1	42	1	0	0	149	1	4	6	12	10	0	9	28	6	0	13	4	23	10	117	0	159	38	13	9	110	28	79	10	91	6	267	0	0	18	225	41	24	3	22	3	10	0	113	0	0
OTU128	151	12	51	97	9	51	0	51	182	0	4	11	20	5	23	83	48	78	8	5	40	69	0	0	31	33	5	60	31	24	8	32	28	12	97	14	18	16	24	32	14	32	186	579	7	0	17	0	117
OTU859	809	0	0	4	0	0	0	14	2	0	0	4	0	0	1	0	0	0	1	0	2	254	2	0	4	20	14	82	87	5	0	30	52	1	20	0	53	2	3	0	0	1	2	227	9	0	26	0	0
OTU105	11	43	0	74	37	0	95	74	61	0	241	36	23	58	27	13	0	39	16	40	61	275	233	32	20	45	24	52	61	25	34	17	32	0	49	66	2	43	20	20	41	25	78	19	38	0	110	0	1
OTU130	169	7	0	6	8	12	17	52	191	0	210	27	103	39	3	30	11	111	0	20	8	194	61	11	46	56	9	20	42	177	147	15	44	17	4	39	1	120	6	92	47	59	276	6	19	0	18	0	559
OTU79	200	25	0	56	1934	3	0	11	0	0	8	12	29	1	1	0	0	0	794	2	13	0	83	1	0	2	0	0	0	3	0	0	96	9	4	1	1	0	0	0	1	0	0	0	5	0	0	0	0
OTU70	0	0	0	0	7	0	0	0	0	0	0	9	10	0	0	68	0	0	0	0	8	0	0	79	0	0	0	0	48	27	44	0	1	0	47	20	0	9	0	41	307	2	0	0	15	0	27	0	0
OTU124	0	0	0	0	0	0	0	0	0	0	0	0	0	0	0	0	0	0	0	0	0	0	0	0	0	0	0	0	0	0	0	0	0	0	0	0	0	0	0	146	223	0	351	0	25	1	0	248	0
OTU169	6	87	8	94	1	0	4	23	2	0	45	199	590	0	1	0	7	0	0	12	2	993	24	11	38	13	21	0	12	307	116	83	228	25	252	21	2	42	0	150	84	629	12	0	138	3	6	0	0
OTU117	0	16	1	1	12	13	0	0	0	0	0	0	67	0	0	4	32	2	6	65	52	9	0	0	104	0	0	0	0	0	1	527	0	0	0	0	3	0	3	59	0	0	31	1	0	0	864	0	0
OTU64	28	304	0	0	17	1	0	0	0	0	0	52	0	0	1	0	0	0	87	75	0	0	0	0	44	1	0	296	1	0	0	157	7	0	55	0	42	0	102	92	22	0	1	0	81	0	244	0	0
OTU119	0	0	0	0	0	0	0	0	0	0	0	0	0	0	0	0	0	0	0	0	0	0	0	0	0	0	0	0	0	0	0	0	0	0	0	0	0	0	0	0	0	0	0	0	0	0	0	0	1
OTU62	0	0	0	10	0	28	0	0	0	0	0	0	0	3	0	0	0	11	25	0	0	0	3	0	0	0	0	1	0	0	0	5	0	22	0	5	213	0	0	1	4	85	0	6	0	0	0	0	0
OTU75	2	51	0	191	0	234	0	1	11	0	1	37	0	178	2	14	0	0	24	109	23	0	1	0	120	2	14	64	145	0	26	154	7	0	179	1	4	28	389	79	0	5	7	6	20	0	0	0	0
OTU504	11	36	0	0	24	22	0	0	0	0	1	5	0	0	4	0	0	3	19	65	0	2	0	0	8	1	0	0	0	0	0	16	1	0	74	0	7	0	74	18	119	0	3	0	7	0	55	0	0
OTU98	0	195	4	1	0	4	4	10	0	20	1	0	2	3	0	3	4	3	15	3	0	1	40	0	0	1	2	1	0	10	15	13	8	13	173	13	3	0	3	0	4	4	0	5	2	15	1	20	0
OTU45	96	848	1	0	0	0	0	0	0	0	0	10	0	0	0	0	0	0	8	0	0	0	0	0	141	0	0	90	0	1	0	0	0	0	585	0	0	0	0	0	33	3	51	0	0	0	0	0	0
OTU387	0	6	42	2	0	12	0	0	0	29	20	88	12	0	0	0	5	0	47	11	0	8	10	1	30	3	7	23	8	90	33	65	143	40	125	4	12	7	0	35	43	2	18	0	30	3	13	0	0
OTU136	0	18	0	1	0	0	0	0	0	0	0	34	0	0	0	0	0	0	0	0	1	0	0	0	0	0	0	0	0	0	0	0	0	2	0	1	24	0	669	0	1	0	0	0	0	0	0	0	0
OTU69	1	6	0	9	0	1	0	0	1	0	0	5	25	0	0	13	0	8	10	32	14	0	0	0	3	5	2	10	35	102	18	0	13	0	10	33	17	54	17	6	1	242	19	0	2	0	24	0	0
OTU187	0	0	0	0	0	0	0	0	0	0	0	0	0	0	0	0	0	0	0	0	0	0	0	0	0	0	0	0	0	0	0	0	0	0	0	0	0	0	0	0	7138	0	0	0	0	0	0	0	0
OTU519	2	0	0	30	0	0	76	0	0	1	0	43	0	0	0	1	9	0	7	379	0	0	0	34	0	11	0	9	0	0	94	1	0	16	84	322	1	297	36	102	0	22	0	36	0	0	0	0	1
OTU116	0	0	0	0	0	0	3	1010	0	0	0	0	0	0	571	0	0	0	0	0	1	0	0	98	0	0	0	0	0	0	0	0	0	0	0	0	0	0	0	0	0	0	0	0	0	0	0	0	0
OTU332	10	223	0	0	16	0	0	0	0	0	0	146	247	0	88	120	0	0	1	0	0	0	0	0	0	0	0	0	0	160	0	0	9	0	847	0	0	0	58	98	30	0	0	0	202	0	24	0	0
OTU92	2	0	0	19	24	0	91	335	34	0	609	42	71	0	42	0	0	0	2	0	1	4	0	1	0	0	0	0	107	0	76	0	0	0	0	0	8	36	0	51	310	0	1	0	0	0	60	0	0
OTU97	20	210	0	0	28	210	0	0	0	0	20	29	21	0	0	0	0	0	7	111	0	0	0	0	18	0	0	23	1	0	2	367	4	0	12	332	0	29	170	3	226	0	0	0	2	0	0	0	0
OTU135	14	0	32	0	0	18	19	0	0	0	5	16	0	39	0	0	0	24	12	13	3	99	2	2	1	3	0	33	9	9	10	57	100	21	32	58	71	0	5	2	15	2	2	0	19	0	1	0	0
OTU93	6	3	156	1	1	41	381	3	24	106	10	0	0	17	3	2	22	80	3	2	9	21	7	3	2	0	3	23	2	0	1	1	1	169	1	15	18	3	5	10	1	2	4	19	3	50	1	0	52
OTU78	0	0	0	0	0	0	0	0	0	0	0	0	0	0	0	0	0	0	0	0	0	0	0	0	0	0	0	0	0	0	0	0	0	0	0	0	0	0	0	0	0	0	0	0	0	0	0	0	0
OTU88	9	0	19	11	2	0	28	25	0	4	17	2	0	17	1	13	1	134	1	7	33	80	0	0	0	20	1	5	2	9	20	4	12	1	5	14	0	0	3	6	5	0	19	39	1	0	5	0	0
OTU142	0	0	0	0	1	108	0	0	0	0	0	0	84	0	0	0	0	1016	0	0	0	0	0	0	0	356	234	0	0	0	0	0	64	0	0	0	0	0	0	410	0	0	1	0	0	724	0	0	0
OTU94	0	0	0	0	0	0	0	0	0	0	0	0	0	0	0	0	0	0	0	0	2	0	0	0	0	0	0	56	746	1	1	0	0	0	0	1	0	0	935	0	0	0	0	0	0	0	0	0	0
OTU141	226	1	0	0	9	15	0	0	0	0	0	6	0	0	0	0	0	0	1611	39	0	0	0	0	0	0	0	3	0	0	0	11	0	0	142	0	0	0	156	2	0	0	0	0	0	0	29	0	0
OTU80	1	14	109	11	3	87	43	25	16	5	48	0	2	120	3	35	32	49	40	19	30	7	5	4	15	3	5	34	1	5	9	2	0	15	2	19	16	7	9	39	39	54	21	1	6	0	0	0	122
OTU86	1	3	8	6	2	17	164	6	1	0	3	1	0	87	1	5	1	172	48	3	2	3	2	0	0	1	0	3	0	0	1	9	0	15	3	11	48	1	0	2	5	6	0	95	2	0	1	0	0
OTU656	7	6	0	46	0	0	0	157	0	1	2	2	0	0	0	0	1	0	0	0	0	4	7	0	10	0	5	5	61	0	0	5	51	2	116	2	49	1	341	235	4	101	1	64	3	1	7	0	0
OTU114	8	2	176	24	6	19	29	0	1	0	428	1	12	27	0	48	10	0	29	8	92	0	0	1	0	2	5	12	6	10	9	19	1	0	49	15	14	2	30	60	36	8	362	0	5	0	3	0	0
OTU104	0	294	0	0	32	0	0	0	0	0	0	10	0	0	0	0	0	0	1	0	1	215	0	0	0	0	0	0	0	0	0	6	0	0	63	0	0	0	0	0	95	2	0	0	2	0	0	0	0
OTU175	0	363	1	42	147	0	0	0	1	0	147	5	30	0	0	0	0	0	1	0	49	0	0	0	0	0	0	39	10	0	0	221	74	0	56	0	0	1	9	0	0	0	161	0	1	0	64	0	0
OTU159	7	0	0	3	3	0	0	0	0	0	0	0	0	0	0	0	0	0	1	7	0	0	0	0	0	0	0	6	0	0	0	0	0	0	0	0	0	0	0	0	0	0	0	0	0	0	0	0	0
OTU103	12	0	0	0	3	0	0	0	0	0	0	13	0	0	4	0	102	0	42	1	0	0	0	0	0	15	32	28	0	0	0	0	0	0	6	0	0	0	16	0	9	22	1	127	0	0	28	0	0
OTU199	49	106	0	17	66	0	0	0	1	0	79	7	19	12	0	29	0	0	6	13	48	133	0	1	61	0	16	0	22	272	75	126	12	0	16	0	4	310	57	116	17	41	34	22	18	0	29	0	0
OTU584	85	20	0	29	49	5	0	5	0	0	6	11	26	10	3	11	21	9	98	37	2	21	0	3	3	3	1	31	22	42	19	42	19	0	56	12	191	26	23	34	29	43	7	13	13	0	11	0	0
OTU95	0	0	75	4	1	0	1	7	1	85	24	1	0	1	0	1	139	213	0	0	1	66	184	0	0	0	0	0	0	0	0	36	0	4	0	12	31	2	0	1	0	17	1	9	2	0	0	0	25
OTU150	1	172	0	111	13	7	0	1	0	0	14	1	22	46	0	0	0	0	2	21	5	4	5	0	8	36	4	0	4	0	5	21	2	0	0	0	0	1	9	13	0	6	0	5	4	0	64	0	32
OTU171	1	0	1	0	2	257	0	0	0	0	0	0	0	17	0	0	0	15	0	55	13	0	0	0	0	0	0	117	38	32	5	197	1	0	35	0	761	7	206	0	128	0	59	0	2	0	7	0	0
OTU108	0	0	0	0	0	0	0	0	0	0	0	0	0	0	0	0	0	0	0	0	0	0	0	0	0	0	0	0	0	0	0	0	0	0	0	0	0	0	0	0	0	0	0	0	0	0	0	0	0
OTU151	0	624	0	0	345	0	0	0	0	0	0	0	0	0	0	0	0	0	115	0	0	0	0	0	103	0	117	649	1	0	0	0	0	0	0	0	0	0	0	0	0	0	0	0	0	0	0	0	0
OTU90	0	27	18	0	23	7	52	16	126	0	30	14	11	15	1	1	0	4	0	3	17	0	1	13	43	38	0	2	9	31	10	7	9	0	34	54	21	26	6	37	13	43	28	50	0	0	24	0	31
OTU85	4	3	170	13	2	132	354	6	2	0	11	1	5	73	3	5	0	67	16	5	28	2	0	0	6	1	4	0	17	4	5	10	1	24	3	82	17	2	1	3	21	3	10	10	6	0	18	0	0
OTU118	16	0	0	0	0	0	0	0	0	0	0	123	12	0	0	1	3	0	0	1	0	9	1	0	5	2	0	2	2	7	0	0	4	0	0	0	1	14	0	0	0	1	5	0	9	4	46	0	0
OTU226	0	0	0	0	0	0	0	0	0	0	0	0	0	0	1095	1	0	0	291	1	0	0	0	3	0	0	618	0	0	0	1308	0	2	0	333	0	0	0	0	0	0	0	0	0	0	0	0	0	0
OTU120	82	81	1	432	4	0	0	0	0	0	29	3	0	242	0	40	0	0	5	345	7	0	0	0	4	0	0	3	0	0	0	130	0	0	3	9	54	0	17	166	276	0	19	0	0	0	0	0	0
OTU122	5	57	0	2	8	13	0	21	31	0	12	28	17	0	1	20	0	0	76	0	0	0	1	0	11	5	4	31	3	85	39	35	0	0	27	92	44	1	13	25	3	36	0	31	10	0	22	0	1
OTU202	15	41	0	56	44	0	0	0	0	0	56	5	0	58	1	0	28	0	32	45	7	103	0	0	5	26	24	23	15	11	6	9	26	0	23	0	139	7	24	36	46	64	43	1	5	0	18	0	0
OTU170	0	0	0	0	0	0	0	0	0	0	0	0	0	0	0	0	0	0	0	0	0	0	0	4380	0	0	0	0	0	0	0	0	0	0	0	0	0	0	0	0	0	0	0	0	0	0	2	0	0
OTU89	0	121	1	0	0	2	1	6	0	2	0	0	0	1	0	0	1	3	11	0	0	0	14	0	0	0	1	0	0	3	3	10	9	3	97	5	1	0	0	0	4	3	0	1	3	11	0	16	0
OTU566	5	3	0	6	0	6	0	0	0	292	0	3	3	2	10	8	0	0	1	6	7	0	153	19	3	15	0	5	7	11	0	0	0	29	16	4	1	6	1	12	4	34	6	515	1	0	3	0	132
OTU879	1	21	0	0	0	0	0	0	0	0	0	4	3	0	0	0	0	0	5	0	0	0	0	1	0	0	0	0	0	0	54	0	1	0	14	0	0	0	0	14	0	0	9	0	39	0	0	0	0
OTU408	12	221	0	1	3	0	0	0	0	0	1	4	0	1	0	0	0	0	20	8	0	0	0	0	0	0	6	197	7	0	0	0	0	0	119	0	0	0	24	5	2	0	0	0	2	0	0	0	0
OTU129	0	42	2	282	0	0	0	1	772	0	0	0	3	14	0	0	0	0	153	0	0	574	0	1	0	0	0	0	0	0	187	0	519	0	0	0	0	1	0	1	0	377	0	0	0	0	0	0	0
OTU429	1	1	61	6	0	47	0	14	103	0	13	1	0	3	16	2	50	3	1	5	4	43	2	0	0	6	2	1	0	3	3	0	0	50	1	1	3	3	0	1	5	14	10	160	1	0	2	0	114
OTU131	32	3	0	0	5	19	0	25	0	19	27	7	5	0	0	5	0	28	0	0	8	28	0	1	24	2	7	5	3	16	9	0	1	0	9	55	10	19	3	2	15	5	26	9	8	0	8	0	0
OTU121	12	53	1	63	2	8	0	0	0	0	128	10	0	0	0	52	0	0	1	29	34	0	0	0	0	0	11	4	0	0	12	15	2	0	7	0	9	27	74	87	21	211	0	0	3	0	66	0	0
OTU327	2	5	0	1	1	0	0	0	0	0	1	0	7	92	0	0	0	1	17	5	3	0	0	0	1	0	0	0	5	3	13	5	1	0	9	33	85	0	29	20	4	5	1	0	7	0	0	0	0
OTU126	0	0	0	165	0	0	0	0	0	0	0	0	0	116	1	1	0	0	0	0	0	1	0	0	0	0	10	2	44	56	0	0	0	3	0	0	64	1	0	0	1	0	0	0	0	0	2	0	0
OTU628	0	3	22	4	0	36	4	0	0	0	21	0	0	2	0	5	228	2	2	1	0	7	1	0	7	0	0	0	2	0	33	1	0	6	46	0	0	63	1	7	0	0	2	0	4	93	0	1	13
OTU301	0	0	1001	0	0	0	0	17	0	0	0	0	0	0	0	0	2	191	0	0	0	411	219	0	0	0	0	0	0	0	0	0	0	174	0	0	0	2	0	0	0	0	0	2	0	0	0	0	67
OTU139	23	29	0	4	11	8	0	74	0	0	11	24	2	35	9	7	93	55	49	0	2	26	29	2	7	8	14	20	44	31	64	3	40	0	21	31	12	36	25	20	3	38	12	87	13	0	32	0	0
OTU132	0	0	0	1	0	0	0	0	0	0	0	0	0	0	0	0	0	0	0	0	4	0	0	0	0	0	70	8	14	108	0	0	0	0	0	15	0	0	2	2	258	2154	0	0	0	0	30	0	0
OTU146	0	0	0	266	0	0	0	0	0	0	0	0	0	0	0	0	0	0	0	0	0	0	0	0	0	0	0	0	1	0	0	0	0	0	0	0	0	0	10	0	0	0	0	0	0	0	0	0	0
OTU109	0	0	0	0	0	17	0	0	1	205	0	0	0	0	0	0	0	0	0	0	0	0	0	113	0	0	0	0	13	3	0	0	0	0	0	45	0	0	0	0	0	13	0	0	0	0	0	0	0
OTU125	0	0	0	0	0	0	0	0	0	0	0	0	0	0	0	0	0	0	0	0	0	0	0	0	0	0	0	0	0	0	0	0	0	0	0	0	0	0	0	0	0	0	0	0	0	0	0	0	0
OTU112	0	0	0	0	0	0	0	0	0	0	0	0	0	0	0	0	0	0	0	0	0	0	0	0	2	0	0	0	0	0	0	0	0	0	0	0	0	0	1	0	0	0	11	0	0	0	0	0	0
OTU100	0	0	0	0	0	0	0	0	0	0	0	0	0	0	0	0	0	0	0	0	0	0	0	0	0	0	0	0	0	0	0	0	0	0	0	863	0	0	0	0	0	0	0	0	0	0	0	0	0
OTU192	0	0	0	0	0	0	0	0	0	0	0	0	0	0	0	0	0	0	0	0	0	0	0	0	0	0	0	0	0	0	0	0	0	0	0	0	0	0	0	0	0	0	0	0	0	0	0	0	0
OTU191	0	215	0	0	0	0	0	0	0	0	0	0	0	0	0	0	0	0	0	0	0	0	0	0	0	0	0	0	0	0	0	0	0	0	0	0	0	0	0	0	435	0	0	0	1	0	1	0	0
OTU279	0	117	3	0	0	0	0	0	0	0	2	0	16	0	0	0	0	0	1	0	4	0	0	1	0	0	0	1	97	32	2	0	1	0	0	0	20	0	95	174	38	0	98	0	19	0	42	0	0
OTU144	0	4	0	2	0	5	0	0	0	0	0	0	0	2	0	19	0	0	11	3	1	0	0	0	4	5	0	1	0	3	0	0	0	0	19	0	4	3	0	11	0	0	17	982	0	0	8	0	0
OTU99	14	3	0	0	0	6	0	0	0	0	0	0	0	0	0	0	0	0	218	6	0	0	0	0	0	0	0	4	0	0	0	5	0	0	12	0	415	0	45	1	34	0	0	0	0	0	0	0	0
OTU254	1	27	11	411	7	8	21	8	2	2	2	54	44	2	3	3	73	0	172	9	1	13	6	0	4	0	6	0	38	38	34	58	48	6	16	3	13	4	3	4	2	21	2	5	12	6	1	0	3
OTU209	11	8	0	3	5	2	0	0	0	0	12	17	17	1	5	5	0	0	0	28	14	11	0	0	4	7	4	34	26	67	158	81	17	0	10	0	4	66	2	34	12	33	24	118	0	0	0	0	0
OTU165	3	124	0	36	503	0	0	0	0	0	0	0	13	0	0	0	0	0	0	0	91	0	0	0	0	0	11	0	24	1	0	93	0	0	0	0	0	76	8	41	10	0	45	1	11	0	12	0	0
OTU149	0	0	0	0	0	0	0	0	0	0	0	0	0	0	0	0	0	0	2	0	0	0	0	0	0	0	0	0	0	0	0	0	0	0	0	0	0	0	0	0	0	0	0	0	0	0	0	0	0
OTU365	0	0	0	0	0	0	0	0	0	0	0	30	0	0	0	1	0	0	0	0	0	0	0	0	0	0	0	0	0	63	0	0	6	0	0	0	0	0	5	0	990	0	0	0	0	0	0	0	0
OTU497	0	0	0	1	0	0	0	0	0	0	3	0	0	0	1	1	5	1708	0	0	0	0	0	0	0	0	0	0	0	0	0	8	0	7	0	0	0	0	0	0	0	0	0	0	0	0	0	0	0
OTU193	0	0	0	0	68	0	0	0	0	0	0	0	0	0	0	0	0	0	0	247	0	0	0	0	0	0	0	132	0	0	22	0	0	0	0	0	0	0	0	0	1	0	0	0	0	0	0	0	0
OTU152	7	17	2	25	3	3	0	0	0	0	14	18	16	0	0	0	0	2	115	0	3	4	0	0	0	0	1	127	77	0	25	7	8	0	33	0	29	5	19	38	5	0	16	3	0	0	4	0	0
OTU133	0	0	0	0	0	0	0	0	0	0	0	0	0	0	0	0	0	0	0	0	0	0	0	59	0	0	0	0	1	0	150	0	0	0	0	0	0	0	0	1	84	1	2	0	0	0	0	0	0
OTU176	0	0	0	0	0	0	0	0	0	0	0	0	0	0	0	0	0	0	16	3	0	0	0	0	0	0	1	0	3	0	0	0	0	0	0	0	8	2	0	2	0	0	0	0	0	0	0	0	0
OTU160	1	0	0	0	0	0	0	0	0	0	0	0	0	1	0	0	0	1	0	0	0	0	0	0	0	0	0	0	0	1	0	0	0	0	0	0	0	0	0	0	0	0	0	1	0	0	0	0	0
OTU230	4	10	0	25	15	62	0	9	0	0	44	2	0	103	8	5	0	0	6	28	13	128	0	0	0	10	2	0	3	0	0	8	0	10	5	54	12	21	0	6	0	10	21	0	11	0	7	0	0
OTU145	0	0	0	0	0	0	0	0	0	0	0	0	0	0	0	0	0	0	0	0	0	0	0	0	0	0	0	0	0	0	0	0	0	0	0	0	0	0	0	0	0	0	0	0	0	0	0	0	0
OTU323	6	16	0	44	19	1	1	60	0	0	7	13	13	15	6	14	2	0	4	23	16	14	0	9	21	5	8	23	48	34	22	13	50	7	28	7	1	19	70	33	34	30	20	21	12	0	12	0	0
OTU173	0	93	0	0	41	0	0	0	0	0	0	0	1	0	0	0	0	0	0	578	0	0	0	0	0	0	0	0	0	0	0	0	1	0	0	0	11	0	0	0	1096	0	0	0	0	0	0	0	0
OTU138	0	16	1	191	4	4	0	5	1	1	1	0	85	7	36	0	26	0	5	1	3	0	4	0	0	0	7	6	329	4	0	0	1	0	17	0	0	29	4	0	1	0	0	3	3	0	6	0	0
OTU164	43	44	0	82	71	0	0	0	0	0	0	19	0	50	0	0	57	0	132	0	16	8	0	0	81	4	0	0	35	0	5	1	0	0	33	0	28	23	32	13	0	0	21	0	5	0	0	0	0
OTU158	0	0	0	0	0	0	0	0	0	0	0	0	0	0	0	0	0	0	0	0	0	0	0	0	0	0	0	0	0	0	0	0	0	0	0	0	0	0	0	0	0	0	0	0	2	0	546	0	0
OTU386	22	8	0	4	2	6	0	0	0	0	27	17	0	0	0	21	4	3	32	8	2	0	0	0	31	8	5	16	15	46	0	33	12	0	18	0	1	0	7	51	22	13	41	35	16	0	0	0	0
OTU435	10	107	1	261	1	1	3	9	2	2	0	25	124	0	0	0	39	0	8	0	1	3	6	2	3	0	6	6	4	3	14	25	16	2	1	1	0	2	0	4	2	2	0	24	16	2	0	0	0
OTU507	55	1	14	41	5	18	0	18	74	0	0	7	9	2	8	19	20	38	1	2	16	25	1	0	13	7	1	23	6	4	4	21	9	4	28	5	4	3	6	7	11	12	51	190	3	0	4	0	29
OTU524	0	54	0	74	37	1	1	2	0	0	0	0	1	33	0	1	0	2	1	297	1	2	0	0	0	4	1	24	8	0	1	11	0	0	5	6	4	3	41	0	110	0	8	0	0	0	12	0	5
OTU168	0	0	0	1	0	0	0	0	0	0	119	94	0	0	0	0	0	0	0	0	0	0	0	0	0	0	0	0	0	0	6	0	0	0	0	0	0	0	0	0	0	0	0	0	0	0	0	1	0
OTU274	0	0	0	7	0	0	0	1	78	0	0	0	0	123	0	4	0	0	0	0	0	0	0	0	0	1	0	0	0	0	0	77	0	0	1	262	1	0	0	521	0	0	0	0	0	0	0	0	0
OTU157	21	55	0	13	5	15	0	0	0	0	0	3	0	0	0	26	0	0	2	58	0	0	0	0	26	0	0	57	10	1	0	14	0	0	2	8	1	3	13	63	21	7	7	0	0	0	36	0	0
OTU734	3	88	0	21	35	9	0	0	0	0	5	33	4	0	0	2	0	0	0	7	5	2	0	0	1	4	3	9	25	35	4	0	0	0	3	1	4	5	47	15	0	2	11	0	2	0	64	0	0
OTU198	1	29	0	1	4	4	0	18	39	0	140	1	2	18	0	11	0	0	5	5	10	0	50	0	10	9	1	8	21	18	9	1	4	0	18	24	35	12	22	13	13	13	25	22	30	0	5	0	0
OTU992	59	2	0	0	8	2	0	1	3	1	0	63	3	0	2	0	1	0	2	0	20	5	0	68	6	0	31	22	33	23	145	1	19	5	24	1	0	2	147	36	20	4	0	0	1	0	1	0	0
OTU148	6	0	0	58	0	1	0	0	0	0	0	19	0	0	0	0	0	0	0	0	0	0	0	0	0	0	0	0	0	0	0	0	0	0	0	0	0	0	0	0	30	0	0	0	0	0	0	0	0
OTU621	0	0	13	0	0	39	0	0	0	59	21	1	0	2	19	0	0	0	1	1	8	0	0	0	1	1	4	0	1	0	32	39	0	0	6	7	0	33	52	72	56	16	12	0	25	0	0	0	0
OTU686	23	0	0	0	13	43	0	0	0	0	0	10	0	1	0	1	0	0	22	2	0	0	0	0	0	0	0	7	11	0	0	15	1	0	16	0	0	0	67	5	18	0	0	0	7	0	0	0	0
OTU446	0	0	0	0	75	0	0	0	0	0	0	0	0	0	0	0	0	0	0	0	0	0	0	0	0	0	0	173	0	0	0	0	0	0	0	0	0	0	1	87	58	0	0	0	169	0	0	0	0
OTU134	0	0	0	0	0	0	0	0	0	0	2	0	0	0	0	0	10	1	0	1	0	0	11	0	0	0	1	0	0	0	21	16	973	0	2	0	0	0	0	0	0	0	0	0	0	0	0	0	0
OTU163	29	575	0	0	0	331	0	0	0	0	0	0	0	0	0	0	0	0	15	0	0	0	0	0	0	0	0	0	2	0	0	144	0	0	0	0	32	0	0	0	16	0	0	0	0	0	0	0	0
OTU576	1	0	10	0	0	43	0	0	0	62	16	1	0	2	19	0	0	0	1	0	13	0	0	0	0	0	1	0	1	0	35	56	0	0	7	19	0	34	42	54	57	11	17	0	19	0	0	0	0
OTU312	9	0	0	20	0	0	0	1	0	0	0	9	84	0	0	0	0	0	0	0	0	92	2	9	0	0	0	0	86	3	7	0	2	51	9	0	6	1	0	8	1	0	0	0	2	0	1	0	0
OTU221	0	0	0	1	118	0	0	1	0	0	0	0	0	0	0	158	1	1	18	0	0	0	0	2	0	13	11	9	6	3	12	173	0	0	16	0	137	5	0	0	1	5	0	0	27	0	1	0	0
OTU172	21	0	0	4	0	0	0	0	0	0	0	2	0	0	11	0	0	0	1	0	6	0	2	0	1	0	8	4	84	14	0	1	8	0	12	0	0	2	43	5	0	10	6	211	13	0	0	0	0
OTU211	0	101	0	0	34	33	0	3	183	0	0	0	0	21	0	0	0	1	1	0	0	0	1	0	0	1	0	0	0	0	0	0	0	0	5	0	0	0	0	0	0	7	15	0	2	0	0	0	0
OTU140	24	0	1	36	5	0	16	0	0	0	0	7	0	85	0	0	0	14	43	0	7	1	0	0	0	3	0	11	2	0	7	15	8	0	7	18	0	8	10	44	0	0	10	66	1	0	0	0	1
OTU180	1	1	104	2	0	36	0	0	6	0	20	0	1	3	0	0	17	42	2	0	29	37	11	0	0	0	1	0	4	0	7	2	1	19	0	10	22	2	0	3	0	17	8	24	1	0	0	0	0
OTU259	1	18	0	0	7	2	0	0	110	0	0	3	0	0	4	3	0	0	7	0	0	0	0	0	0	13	0	0	0	0	0	8	0	0	51	0	2	0	0	10	33	0	23	0	5	0	39	0	0
OTU266	0	0	0	0	0	2	0	0	0	0	0	0	6	0	10	0	0	0	0	0	41	0	0	292	4	0	0	0	0	0	0	0	0	0	0	82	0	0	0	0	0	0	0	0	0	0	0	0	0
OTU264	0	0	53	0	0	13	0	0	29	0	1	0	0	1	0	2	13	259	0	0	0	0	160	0	0	0	0	0	0	0	0	0	0	9	0	0	1	0	0	0	0	1	2	232	0	0	2	0	8
OTU287	9	4	0	0	0	0	0	0	0	0	0	0	0	0	0	0	1	0	0	0	0	0	0	0	0	0	0	0	0	2	0	0	0	0	0	0	0	0	0	0	0	0	0	0	0	0	0	0	0
OTU155	0	3	0	8	7	0	0	0	0	0	1	22	0	0	0	2	0	0	42	68	3	0	0	0	2	0	0	9	9	7	1	11	0	0	0	0	18	2	4	8	82	0	0	0	2	0	88	0	0
OTU314	0	0	0	0	0	0	0	0	0	0	0	0	0	0	1184	0	0	0	0	0	0	0	0	0	0	0	0	0	0	0	0	0	0	0	0	0	0	0	0	0	0	0	0	0	0	0	0	0	0
OTU248	19	0	0	91	0	0	0	0	57	0	0	6	42	4	0	0	6	0	0	3	6	0	3	0	42	5	0	0	7	0	37	0	0	0	12	0	0	0	0	4	0	0	0	11	6	0	0	0	0
OTU185	0	0	3	1	0	0	0	0	0	0	0	0	0	0	0	0	0	0	0	1	0	0	0	1163	0	0	0	0	0	1	1	0	0	0	9	0	0	0	0	0	5	0	0	0	0	0	0	0	0
OTU1011	11	5	0	13	7	10	0	0	0	0	0	0	114	0	0	0	40	0	0	0	0	0	0	0	0	0	0	0	11	0	63	0	5	0	55	0	0	0	17	51	17	0	0	12	0	0	0	0	0
OTU210	0	5	5	0	0	1	40	2	0	1	0	0	0	12	0	0	3	13	3	3	0	1	0	1	0	0	0	0	0	4	0	5	0	6	0	4	4	1	0	1	1	104	0	253	0	0	1	0	7
OTU867	5	0	13	1	16	11	0	0	0	2	6	19	0	0	0	0	6	0	13	1	0	102	5	0	0	0	8	6	2	0	0	64	9	0	0	0	1	0	0	0	0	0	1	0	5	0	0	0	0
OTU284	28	15	0	6	1	0	0	0	0	0	0	29	12	0	0	11	0	0	0	16	37	0	0	0	32	0	11	0	11	40	0	5	0	0	47	3	0	7	3	24	8	0	0	0	1	0	10	0	0
OTU174	2	1	0	32	0	65	0	0	0	0	2	0	1	172	1	1	0	1	13	34	2	0	0	0	25	7	0	12	57	0	0	0	0	0	0	0	20	4	1	5	63	0	0	0	3	0	0	0	0
OTU223	16	58	0	23	10	15	0	0	0	0	16	17	0	0	4	14	0	18	3	19	21	181	0	0	8	4	19	13	23	11	7	8	16	0	8	0	1	0	17	6	31	0	0	7	29	0	34	0	0
OTU161	2120	0	0	0	0	0	0	0	0	0	0	0	0	0	0	0	0	0	0	0	0	0	0	0	0	0	0	0	0	0	0	0	0	0	0	0	0	0	0	0	0	0	0	0	0	0	0	0	0
OTU156	0	0	0	0	0	0	0	0	0	0	0	0	0	0	0	0	27	0	0	0	0	6	106	0	0	0	0	0	0	0	0	0	0	0	0	24	0	0	0	0	0	111	0	138	2	0	0	0	0
OTU299	0	837	0	17	0	0	0	0	0	0	0	0	0	0	0	0	0	0	1	0	0	0	0	0	0	0	0	0	1	0	0	3	0	0	98	0	0	0	0	0	0	0	0	0	0	0	0	0	0
OTU214	0	0	2	8	1	10	0	4	1	0	1	0	0	4	0	0	11	23	3	10	0	8	1	0	0	0	0	4	3	0	1	0	0	162	1	2	43	1	1	8	0	4	0	15	0	247	0	0	6
OTU614	26	25	0	0	0	11	0	0	0	0	0	0	0	0	0	0	0	0	0	0	0	0	0	0	0	0	0	0	0	0	0	0	0	0	0	0	0	0	0	0	436	0	0	0	0	0	0	0	0
OTU224	3	22	0	60	8	12	0	1	3	0	0	15	0	0	0	4	0	0	25	0	0	0	0	0	84	1	0	30	62	0	4	29	11	0	2	0	7	2	34	0	0	0	0	0	0	0	11	0	0
OTU228	0	32	0	9	68	0	0	2	0	0	0	1	0	1	1	18	6	0	99	0	14	0	18	0	7	0	0	0	3	0	1	0	0	0	0	0	0	3	0	0	0	0	0	0	0	0	16	0	6
OTU331	2	39	0	0	49	0	0	0	0	0	0	10	0	0	0	0	0	0	2	0	3	0	0	0	0	0	1	77	24	3	0	6	4	0	220	0	4	0	7	2	0	0	0	0	5	0	0	0	1
OTU242	17	0	0	0	0	0	0	0	0	0	0	1	0	0	0	0	0	0	0	0	0	0	0	0	0	0	0	0	0	0	0	26	0	0	0	0	0	0	0	3	0	0	2	0	0	0	0	0	0
OTU389	4	0	0	0	0	3	0	13	0	0	0	0	8	0	1	0	0	0	0	0	0	0	1	76	7	1	0	0	0	0	0	0	2	0	0	0	20	1	0	0	0	0	0	2	0	15	0	0	0
OTU189	2	17	0	23	0	26	0	1	1	0	0	0	0	36	0	4	0	3	74	0	1	0	0	0	17	0	0	0	0	0	2	0	0	0	0	0	0	9	0	12	0	0	3	0	6	0	48	0	0
OTU179	0	415	0	0	0	0	0	0	0	0	0	0	0	0	0	0	0	0	0	0	0	0	0	0	0	0	0	0	2	0	0	0	0	0	0	0	0	19	0	0	0	0	8	0	0	0	0	0	0
OTU200	110	3	0	0	5	0	1	30	0	0	0	87	27	0	4	0	55	0	0	10	51	0	0	0	0	13	0	13	2	15	0	0	24	0	21	33	0	0	2	1	3	25	0	0	8	0	20	0	0
OTU250	1	158	0	142	0	60	0	0	0	0	0	0	0	0	0	0	0	0	11	0	0	0	0	0	0	0	0	3	1	0	0	59	0	0	0	29	2	3	4	4	2	0	1	0	2	0	11	0	0
OTU183	0	5	0	11	1	38	0	1	0	0	0	7	1	38	0	0	0	0	9	5	0	0	0	0	1	0	11	0	0	3	0	6	1	3	1	62	4	1	9	29	11	0	0	0	3	0	4	0	0
OTU186	0	0	0	0	0	0	0	0	0	0	0	0	0	0	0	0	0	0	313	0	0	0	0	0	0	0	0	0	0	0	0	0	0	0	0	0	140	0	0	0	0	0	0	0	0	0	0	0	1
OTU162	1	6	0	108	0	39	0	0	0	0	3	1	0	243	8	0	0	0	153	2	0	0	0	0	8	1	53	63	0	0	0	5	0	0	0	0	11	7	0	0	0	0	0	0	0	0	0	0	0
OTU375	0	0	0	0	14	0	0	0	0	0	0	0	0	21	0	0	0	0	0	0	0	4	1	0	3	0	0	0	0	0	0	0	3	0	0	0	0	0	0	0	58	0	0	0	8	0	0	0	0
OTU719	18	1	6	22	0	10	0	9	52	0	1	0	5	1	5	15	6	17	3	0	6	20	0	0	6	8	2	12	1	9	4	18	7	3	14	2	4	0	2	6	10	5	27	119	2	0	2	0	19
OTU177	0	0	35	0	0	0	24	0	4	47	0	0	3	0	0	4	0	10	7	4	0	10	6	17	0	0	0	0	0	0	3	0	0	4	0	1	12	0	0	30	1	2	0	0	0	50	12	2	16
OTU246	1	19	0	118	1	79	0	0	0	0	1	0	0	0	0	0	0	0	12	42	0	0	0	0	0	0	0	11	8	0	55	11	2	0	0	337	0	0	9	9	7	0	0	0	3	0	2	0	0
OTU241	13	2	0	14	1	5	0	0	0	0	0	1	1	0	0	3	0	0	2	0	0	0	0	0	2	0	1	21	17	1	0	4	0	0	4	0	66	3	5	5	2	0	0	0	0	0	0	0	0
OTU231	0	0	0	27	204	0	0	0	0	0	0	210	114	0	0	0	0	0	0	0	0	0	0	0	0	0	0	0	0	0	0	0	0	0	0	0	0	0	0	0	0	0	0	0	46	0	0	0	0
OTU181	0	0	0	0	0	455	0	0	0	0	0	0	0	0	0	0	0	0	0	0	0	0	0	0	0	0	0	0	0	0	0	812	0	0	0	0	0	0	1	0	48	0	0	0	0	0	0	0	0
OTU203	3	0	0	0	15	0	0	3	0	0	0	2	0	0	0	22	0	25	0	25	33	0	0	0	0	13	0	1	182	0	0	0	2	0	0	0	0	0	142	44	81	0	0	0	38	0	0	0	0
OTU182	0	0	0	133	0	65	0	0	184	0	0	0	0	0	0	42	0	0	0	0	52	0	0	0	0	0	0	0	0	0	6	0	0	0	0	23	0	0	0	15	0	0	0	0	0	0	0	0	0
OTU216	0	34	0	0	0	0	0	0	0	0	0	0	0	0	0	0	0	14	0	0	0	0	0	0	1	0	0	0	0	0	0	0	0	0	0	0	0	0	0	0	0	0	2	3	1	0	0	1	0
OTU184	0	0	0	56	6	0	0	1	0	0	0	56	85	35	0	1	1	0	18	196	43	0	0	0	9	0	0	0	0	0	0	20	0	0	0	0	3	16	25	0	0	0	1	0	0	0	0	0	0
OTU385	0	0	0	0	0	0	0	0	0	0	0	0	0	0	0	0	0	0	0	0	0	1	0	8	0	0	0	0	0	0	0	0	0	0	0	0	0	0	0	0	0	0	0	0	0	0	3	0	0
OTU428	0	19	1	379	0	293	0	0	0	0	0	1	0	9	0	1	0	0	141	20	4	2	0	0	0	7	0	0	0	0	0	0	0	0	0	0	215	3	0	12	0	9	6	0	0	0	0	0	0
OTU229	0	0	0	0	0	0	0	0	0	0	0	0	0	0	0	0	0	0	0	0	0	0	0	0	0	0	0	0	0	0	0	0	0	0	0	0	0	0	0	0	0	0	0	0	17	0	0	0	0
OTU143	0	0	0	0	0	0	0	0	0	0	0	0	0	0	0	0	0	0	0	0	0	0	0	0	0	0	0	0	0	0	1	0	1	0	286	0	0	0	0	3	0	0	0	0	0	0	0	0	0
OTU367	0	2	6	0	0	30	19	6	4	0	1	0	0	4	1	4	2	22	0	1	2	1	40	0	0	1	0	3	1	0	0	2	0	0	0	3	3	0	0	0	0	0	36	30	0	0	0	0	57
OTU269	96	0	0	124	0	0	0	0	0	0	0	58	0	0	0	0	0	0	86	0	0	0	0	0	0	0	0	2	109	0	0	0	0	0	0	0	0	0	0	0	0	0	0	0	0	0	0	0	0
OTU208	42	65	0	0	0	0	0	0	0	0	0	69	0	0	0	0	0	0	4	0	1	0	0	0	0	0	0	212	161	0	0	0	0	0	0	0	1	0	0	0	0	0	1	0	0	0	2	0	0
OTU218	0	0	0	0	0	0	0	0	0	0	0	2	0	0	0	0	0	0	0	1	0	0	0	0	0	0	14	0	0	0	0	0	0	0	0	0	0	0	0	0	0	0	0	0	0	0	0	0	0
OTU257	1	0	0	0	0	112	0	0	0	0	0	0	0	0	0	0	0	0	0	0	0	0	0	0	0	0	0	0	0	0	0	0	0	0	0	0	0	0	0	0	0	0	0	0	0	0	154	0	0
OTU540	0	0	0	4	8	0	7	0	0	0	0	5	2	3	0	0	0	0	0	29	0	6	0	0	34	0	1	15	10	0	23	0	15	0	1	0	0	7	181	0	0	0	0	0	0	0	0	0	0
OTU194	0	0	0	0	0	0	0	0	0	0	0	0	0	0	0	0	0	0	0	0	0	0	0	5	0	0	0	0	0	0	0	0	0	0	1	0	0	0	0	0	0	0	0	0	0	0	0	0	0
OTU245	0	0	0	0	0	2	0	511	0	173	0	0	0	0	0	0	0	0	0	0	0	0	5	0	0	0	0	0	0	0	0	0	0	0	0	0	50	0	0	0	0	0	736	0	0	0	0	0	0
OTU166	0	0	0	2	234	0	0	0	0	0	0	0	0	0	0	0	0	0	0	0	0	0	0	0	0	0	0	0	0	0	0	0	0	0	0	0	0	149	431	0	0	131	0	0	0	0	0	0	0
OTU359	0	1	0	0	0	0	0	0	0	0	0	0	0	0	0	0	0	0	0	0	0	0	0	0	0	0	0	0	0	0	0	0	0	0	0	0	0	0	0	0	0	0	0	0	0	0	0	0	0
OTU207	0	0	0	0	17	0	0	0	0	0	1	29	0	0	0	0	0	0	48	0	0	499	0	0	0	0	0	0	0	0	0	1	6	0	1	2	6	0	0	0	0	0	0	0	1	0	0	0	0
OTU275	4	0	0	60	0	1	0	1	0	0	0	20	25	1	1	0	56	0	1	8	2	4	0	2	0	0	0	0	10	6	16	0	18	5	2	0	16	6	0	4	0	0	1	0	2	0	0	0	0
OTU244	61	0	1	1481	0	0	0	0	0	0	0	0	0	0	0	0	0	0	0	0	0	0	0	0	0	0	0	0	0	0	0	0	0	0	0	0	1	0	0	0	0	0	0	0	0	0	0	0	0
OTU236	0	10	0	0	0	0	4	0	0	0	0	0	0	1	0	0	1	2	0	1	0	0	0	0	0	0	0	1	0	0	0	0	0	0	0	3	0	1	0	0	0	0	0	2	0	0	0	0	1
OTU213	0	0	0	5	0	0	0	0	0	0	0	0	0	0	0	0	0	0	0	0	0	0	0	0	59	0	0	0	0	0	0	0	0	0	0	0	0	0	0	0	0	2	229	0	0	0	0	0	0
OTU280	19	0	0	0	0	0	0	0	0	0	2	0	0	0	0	0	0	0	0	0	0	0	0	0	0	0	0	0	0	0	0	0	0	0	0	0	0	1	0	0	0	0	0	0	0	0	0	0	0
OTU235	0	5	0	0	0	0	0	0	0	0	0	0	0	0	0	0	0	0	0	0	0	0	0	0	0	0	0	0	0	1	1	0	0	0	0	0	0	0	0	0	0	0	0	0	0	0	0	0	0
OTU268	0	0	0	0	6	0	15	0	0	0	0	0	0	0	0	0	0	0	0	0	0	0	14	0	0	0	1	1540	0	0	0	0	1	0	1	0	1	0	0	0	0	0	0	0	0	0	0	0	0
OTU297	0	0	0	0	0	72	0	0	0	0	0	13	0	0	0	0	0	0	0	0	0	0	0	0	0	0	0	0	0	0	0	0	0	0	0	0	0	0	0	3	0	0	0	0	47	0	0	0	0
OTU394	5	0	0	0	2	0	0	22	0	0	8	5	1	1	9	0	9	8	2	0	0	36	12	9	0	41	11	0	1	0	0	0	1	0	0	7	0	0	7	0	0	0	0	0	0	3	3	0	0
OTU238	0	0	0	0	0	0	0	0	0	0	0	0	0	0	0	0	0	0	0	0	0	0	0	0	0	0	0	0	0	0	0	0	0	0	125	0	0	0	0	0	0	0	0	0	0	0	0	0	0
OTU559	8	5	0	0	5	2	0	0	0	0	1	12	27	63	1	0	0	0	5	8	1	0	0	1	0	0	11	18	21	0	28	0	1	0	17	0	6	0	13	6	2	0	0	0	7	0	2	0	0
OTU147	0	0	0	0	0	0	0	0	0	0	0	0	0	0	0	0	0	0	0	0	0	0	0	0	0	0	0	15	0	0	0	52	0	0	0	0	0	0	0	0	0	0	0	0	0	0	0	0	0
OTU190	0	0	0	0	0	0	0	0	0	0	0	50	0	0	0	0	0	0	0	0	0	0	0	0	0	0	0	0	0	0	0	0	0	0	0	0	23	0	75	0	0	0	0	0	0	0	0	0	0
OTU215	0	70	0	0	0	1	0	0	0	0	0	0	16	0	0	0	0	0	0	408	0	0	0	0	0	0	0	35	2	0	0	0	0	0	0	0	0	23	1	0	3	0	0	0	12	0	0	0	0
OTU239	2	0	0	0	0	114	0	1	0	0	0	0	0	0	0	0	0	0	0	36	0	0	0	0	0	0	3	80	22	0	0	0	0	47	0	0	11	0	14	0	0	0	0	0	1	26	0	0	0
OTU243	9	2	0	0	0	0	0	0	0	0	0	11	0	0	0	0	0	0	12	0	0	0	0	0	0	0	0	13	0	0	0	0	0	0	2	0	37	0	15	0	8	0	0	0	0	0	0	0	0
OTU249	45	0	0	0	0	0	0	0	0	0	0	0	0	0	0	0	0	0	0	0	0	0	0	0	0	0	0	0	0	0	0	0	0	0	0	0	0	0	0	0	0	0	0	0	0	0	0	0	0
OTU262	0	0	0	0	0	0	0	0	0	0	0	0	1	0	0	0	0	0	0	560	0	0	0	0	0	0	0	0	0	0	0	0	0	0	34	0	0	0	0	0	0	0	0	0	0	0	0	0	0
OTU205	0	1	1	0	4	1	3	0	0	31	0	13	1	0	0	0	1	0	5	0	1	273	4	3	0	0	4	4	0	0	5	53	40	4	0	0	0	3	0	0	1	0	1	0	7	57	0	0	0
OTU424	0	17	0	9	0	21	0	1	0	0	4	1	0	13	0	0	13	1	12	4	7	2	0	0	1	2	2	8	11	0	2	3	0	0	0	10	24	3	1	7	18	0	2	0	1	0	3	0	0
OTU206	0	0	0	0	0	0	0	0	0	0	0	286	0	0	0	0	0	0	0	1726	0	0	0	0	0	0	0	0	0	0	0	0	0	0	0	0	0	0	0	0	0	0	0	0	0	0	0	0	0
OTU222	0	0	5	3	0	1	25	2	2	1	0	0	0	3	0	0	0	14	60	1	0	11	0	0	0	0	0	0	0	0	0	0	0	80	0	10	140	1	0	5	1	2	0	0	0	0	2	0	1
OTU247	32	6	0	4	16	0	0	8	0	0	2	2	4	23	0	11	0	0	8	14	3	0	0	5	5	1	0	26	16	34	11	6	17	0	8	0	1	18	15	106	23	10	0	27	10	0	15	0	0
OTU695	61	0	0	3	0	0	0	0	0	0	0	15	0	0	0	124	0	0	0	0	0	0	0	0	0	0	0	0	35	5	0	0	0	0	0	14	0	0	0	0	0	0	0	0	0	0	0	0	0
OTU302	0	0	0	167	0	0	0	1	0	0	3	0	0	9	0	1	0	8	2	1	0	4	0	0	0	0	0	26	15	0	1	2	1	0	0	0	65	5	0	0	1	1	6	0	9	0	0	0	0
OTU286	0	0	0	76	3	0	0	0	0	0	0	0	0	0	0	0	0	0	1	1	0	0	0	0	0	7	15	0	12	0	9	0	0	0	0	0	93	0	0	12	0	1	0	0	0	0	0	0	0
OTU310	21	14	0	1	35	7	0	0	8	0	0	12	4	0	3	1	18	0	1	6	1	35	0	0	0	18	15	65	30	2	3	3	4	0	20	6	0	0	11	0	5	3	7	0	17	0	3	0	0
OTU368	10	6	0	8	0	0	0	0	0	0	0	5	5	1	0	0	0	0	7	0	0	0	0	0	0	0	0	28	13	1	1	0	0	0	87	0	3	0	64	7	111	0	0	0	0	0	2	0	0
OTU256	63	7	0	79	0	12	0	3	0	0	39	0	0	2	0	0	0	0	0	0	0	2	0	0	37	7	0	0	4	0	10	0	0	0	3	0	0	4	8	16	0	3	0	0	0	0	0	0	0
OTU188	0	0	0	0	0	0	0	0	0	0	0	0	0	0	0	0	0	0	6	0	0	0	0	0	0	0	0	0	0	0	0	0	0	0	0	0	0	0	0	0	0	0	565	1	60	0	0	0	0
OTU445	0	0	0	0	359	0	0	0	0	0	0	0	0	0	0	0	0	0	0	0	0	2	0	0	0	0	0	0	0	0	0	0	0	0	0	0	0	0	0	0	0	0	0	0	0	0	0	0	0
OTU195	0	343	0	0	0	0	0	0	0	0	0	0	0	0	0	0	0	0	0	3	0	0	0	0	0	0	0	0	0	0	0	0	0	0	0	0	0	0	0	0	0	0	0	0	0	0	0	0	0
OTU740	1	3	1	16	0	7	40	0	4	0	0	0	0	8	0	0	4	9	0	10	1	1	0	0	0	0	0	0	1	1	0	1	0	2	0	4	19	4	0	0	0	4	1	31	0	0	0	0	11
OTU294	0	0	60	6	2	0	0	1	5	0	0	0	2	30	0	0	0	34	5	4	4	14	0	0	0	5	3	0	0	0	0	2	0	0	0	10	0	0	0	0	0	54	0	0	1	0	0	0	0
OTU438	0	18	0	8	4	9	0	0	0	0	13	0	0	0	2	2	0	1	3	1	0	0	0	0	1	5	2	3	7	0	1	0	3	0	5	1	2	0	8	3	9	3	5	0	0	0	0	0	0
OTU290	155	0	0	0	0	0	0	0	0	0	0	13	0	0	0	0	0	0	30	0	0	0	0	0	0	0	0	0	0	0	0	0	0	0	0	0	0	0	0	0	0	0	0	0	0	0	0	0	0
OTU267	0	0	0	0	0	0	0	0	0	0	0	0	0	0	0	0	0	0	0	0	0	0	0	1029	0	0	0	0	0	0	0	0	0	0	0	0	0	0	0	0	0	0	0	0	0	0	0	0	0
OTU403	0	0	0	2	0	1	82	0	18	0	0	0	0	1	0	0	8	2	0	6	0	0	0	0	0	0	0	0	0	30	0	3	0	0	0	7	0	1	0	1	0	0	0	21	0	26	2	0	0
OTU273	0	0	0	0	0	0	0	0	0	0	0	0	0	0	0	0	0	0	0	0	0	0	0	0	0	0	0	0	0	0	0	0	0	0	375	0	0	0	0	0	0	0	0	1	0	0	0	0	0
OTU217	2	6	0	0	0	5	1	1	0	0	23	0	6	18	0	5	6	8	0	9	19	7	0	0	1	2	6	6	4	0	0	5	0	0	4	4	4	0	0	1	37	8	14	3	3	0	36	0	16
OTU355	0	0	0	0	0	0	0	0	0	0	0	0	0	0	0	0	0	0	0	0	0	0	0	0	0	0	0	0	0	0	0	0	0	1	0	0	0	0	0	0	0	0	0	11	0	0	0	0	0
OTU360	0	3	0	18	0	11	0	0	0	0	0	0	0	0	0	1	1	6	4	1	0	1	0	0	0	0	0	11	0	1	0	1	0	0	0	2	16	0	3	5	3	0	0	0	1	0	1	0	0
OTU401	0	0	0	2	4	0	3	0	0	0	0	0	0	0	0	0	0	3	0	0	0	0	0	0	0	0	1	0	0	0	0	9	0	0	0	0	3	1	1	1	0	0	0	0	0	0	0	0	0
OTU291	31	0	0	0	5	0	0	0	0	0	0	5	14	0	0	0	0	0	54	0	0	0	0	0	0	0	0	0	20	0	0	0	1	0	13	0	1	0	0	0	0	0	0	0	0	0	0	0	0
OTU212	0	0	0	8	0	76	0	0	0	0	0	0	3	0	0	0	0	0	0	0	0	0	0	32	0	0	0	0	0	0	0	21	1	0	0	19	0	0	0	0	1	0	0	0	0	0	0	0	0
OTU260	0	0	0	13	4	16	0	0	1	0	1	0	0	64	0	3	0	0	11	5	0	5	0	0	0	1	1	1	1	0	0	4	0	46	0	2	2	5	2	0	3	1	0	1	2	0	0	0	0
OTU196	3	13	0	19	0	1	0	0	0	0	3	0	1	13	0	2	0	1	1	7	0	0	0	0	1	1	3	10	4	16	0	6	7	0	18	21	0	5	14	37	4	3	7	0	0	0	3	0	0
OTU272	13	0	0	0	0	0	0	0	0	0	0	0	0	0	0	0	0	0	0	0	0	0	0	0	0	0	7	0	0	0	0	0	0	0	759	0	0	0	0	0	0	0	0	0	0	0	0	0	0
OTU437	0	0	1	168	0	0	0	0	0	0	0	0	3	113	0	0	0	1	1	0	0	25	0	0	0	0	0	0	0	0	0	16	0	0	44	0	1	20	0	0	0	0	1	0	0	0	0	0	0
OTU227	0	0	0	0	0	0	0	0	0	0	0	0	0	0	0	0	0	0	0	0	0	0	0	0	0	0	0	0	0	0	0	0	1	0	686	0	0	0	0	0	0	0	0	0	6	0	0	0	0
OTU434	0	0	1	63	0	0	0	0	0	0	0	2	0	0	0	0	0	0	0	0	0	0	0	0	0	0	0	0	32	0	0	0	0	0	0	0	43	0	0	0	0	0	0	0	0	0	0	0	0
OTU204	15	7	1	0	0	0	0	0	10	0	0	0	0	0	0	0	0	0	0	0	0	0	0	0	0	0	0	0	40	0	0	0	0	0	0	0	0	5	0	0	0	0	3	0	8	0	0	0	0
OTU476	4	11	0	20	14	22	0	0	0	0	0	0	42	1	0	0	0	0	0	12	3	0	0	0	1	0	0	0	9	0	44	0	3	0	0	0	0	0	23	96	22	0	0	4	0	0	0	0	0
OTU255	0	2	0	252	0	0	0	2	0	2	0	0	12	0	0	0	0	0	0	0	3	19	0	0	0	0	0	2	5	3	0	0	0	0	15	0	3	1	0	0	1	0	0	0	0	0	0	0	0
OTU197	5	40	0	0	0	0	0	0	0	0	0	1	0	0	0	1	0	0	12	15	0	0	0	0	1	0	0	0	0	0	1	10	0	0	4	0	45	0	1	1	4	0	0	0	6	0	0	0	0
OTU252	0	12	0	421	0	0	0	40	0	0	0	15	8	0	0	0	0	0	0	0	46	12	0	0	114	0	0	0	0	0	0	0	0	0	0	0	0	0	0	0	0	0	0	0	0	0	0	0	0
OTU388	0	0	0	0	0	0	0	0	0	0	0	0	0	0	0	0	0	0	0	0	0	0	0	0	0	0	0	0	49	0	0	0	0	0	0	0	0	0	8	0	0	0	0	0	0	0	0	0	0
OTU318	1	0	0	0	0	0	0	0	0	0	0	161	0	0	0	0	0	0	8	0	0	0	0	0	0	0	0	0	0	0	0	0	0	0	0	0	1	0	0	52	0	0	0	0	0	0	0	0	0
OTU237	0	0	0	0	0	125	0	0	0	0	0	0	0	4	0	2	0	0	26	1	0	0	0	0	0	0	0	0	29	0	0	2	0	0	0	0	37	1	0	0	0	0	1	0	0	0	7	0	0
OTU265	0	0	0	0	0	1	0	0	0	0	0	0	0	0	0	0	0	0	0	0	0	0	0	839	0	0	0	0	0	0	0	0	0	0	0	0	0	0	0	0	0	0	0	0	0	0	0	0	0
OTU333	2	0	0	0	2	0	0	0	0	0	0	3	0	0	0	0	0	0	0	0	0	0	0	0	0	0	0	0	0	0	0	0	0	0	32	0	0	0	6	10	0	0	0	0	1	0	0	0	0
OTU338	0	0	8	0	0	4	7	0	1	1	0	0	0	6	0	0	3	0	6	0	0	0	3	0	0	0	0	0	0	0	0	0	0	8	0	1	0	0	0	0	0	0	0	1	0	8	0	0	17
OTU329	0	0	0	0	0	0	0	0	0	0	0	0	0	0	0	0	0	0	0	0	0	0	0	0	0	0	0	0	0	0	0	0	0	0	177	0	0	0	0	0	0	0	0	0	0	0	0	0	0
OTU263	0	0	0	0	0	0	0	0	0	0	0	0	0	0	0	4	0	0	0	0	0	0	717	0	0	0	0	0	0	2	0	0	0	0	0	0	0	0	0	0	0	0	0	0	0	0	0	0	0
OTU300	0	6	0	0	0	0	0	3	0	0	0	2	0	0	0	2	0	0	0	5	0	1	0	0	1	0	0	0	4	0	0	0	1	0	14	0	0	0	0	0	0	0	47	0	3	0	0	0	0
OTU289	0	1	0	0	0	0	0	0	0	0	0	0	0	0	0	0	0	1	0	0	0	0	0	0	0	0	0	0	0	0	0	0	0	0	0	0	0	0	0	0	0	0	0	0	0	0	0	0	0
OTU281	0	0	0	0	0	0	0	0	0	0	0	0	0	0	0	0	0	0	0	0	0	0	0	0	0	0	0	0	0	0	0	0	0	0	0	0	0	0	0	0	0	0	0	0	0	0	0	0	0
OTU271	0	0	0	0	0	0	0	0	0	0	0	1	0	0	0	0	0	0	1	0	0	0	0	0	0	0	0	0	0	0	0	0	0	0	626	0	0	0	0	0	0	0	0	0	0	0	0	0	0
OTU258	0	5	1	0	2	1013	0	0	0	0	0	0	0	0	0	0	0	0	0	0	0	0	0	10	0	0	0	0	0	0	0	0	0	0	0	0	0	0	0	0	0	0	0	0	0	0	0	0	0
OTU405	4	0	0	0	0	0	0	0	0	0	0	0	0	0	0	0	0	0	5	0	0	0	0	0	0	0	0	0	3	0	0	0	0	0	0	0	0	0	0	0	0	0	0	0	0	0	0	0	0
OTU538	3	2	0	26	0	3	0	38	0	13	0	6	0	1	2	11	0	13	4	0	0	0	0	9	3	6	1	4	9	3	0	0	5	3	3	1	1	3	3	0	0	0	0	51	1	0	0	0	3
OTU240	3	0	0	6	1	6	0	0	0	0	0	4	0	0	0	0	0	0	0	0	3	0	0	0	0	3	2	0	3	1	0	7	13	0	5	0	0	0	0	0	0	0	0	0	0	0	0	0	0
OTU292	0	0	0	0	0	0	0	0	0	0	0	0	0	1	0	0	0	0	2	1	0	0	0	0	0	0	0	1	0	0	0	2	0	0	0	0	21	0	0	0	0	0	0	0	0	0	0	0	0
OTU325	0	0	0	2	0	0	0	0	0	0	0	0	0	0	0	0	0	0	0	133	0	0	0	0	0	0	0	0	0	0	1	963	0	0	0	0	0	0	0	0	0	0	0	0	0	0	0	0	0
OTU305	3	15	0	7	5	0	1	0	0	0	3	1	2	0	0	3	0	0	0	0	0	0	0	0	15	1	0	11	29	5	4	7	0	2	8	0	0	0	12	10	14	0	1	0	3	0	1	0	0
OTU366	4	17	0	0	8	7	0	0	0	0	0	2	5	4	0	0	0	0	0	3	25	3	0	0	1	5	3	3	9	4	3	1	6	0	27	0	0	4	4	9	15	1	9	0	2	0	20	0	0
OTU253	0	0	3	26	1	68	0	0	0	0	0	0	0	58	1	1	0	1	0	0	1	0	0	0	1	0	0	2	0	0	0	0	0	0	0	1	16	0	0	0	4	0	0	1	0	0	0	0	1
OTU612	1	0	0	0	0	0	0	0	0	0	0	0	0	0	0	0	0	0	0	0	0	0	0	0	0	0	0	0	0	0	0	0	0	0	0	0	0	0	0	10	185	0	0	0	3	0	0	0	0
OTU371	0	0	0	7	0	1	0	0	0	0	0	3	0	0	0	3	0	0	0	0	0	0	0	0	0	0	1	0	0	0	0	1	0	0	2	1	0	0	0	10	0	112	0	0	1	0	0	0	0
OTU346	0	0	0	0	0	0	0	0	0	0	0	0	0	0	0	0	0	0	0	0	0	0	0	0	0	0	0	0	0	0	0	0	0	0	0	0	0	0	12	0	0	0	0	0	0	0	0	0	0
OTU322	0	0	0	0	0	0	0	0	0	0	0	0	0	0	0	0	0	0	0	0	0	0	0	684	0	0	0	0	0	0	0	0	0	0	0	0	0	0	0	0	0	0	0	0	0	0	0	0	0
OTU234	0	0	0	0	1	0	0	0	0	0	0	0	0	0	0	0	0	0	0	0	0	0	0	0	0	0	0	1	0	0	0	19	5	0	0	0	0	0	0	0	0	0	0	0	0	0	0	0	0
OTU741	0	0	0	0	0	0	0	0	0	0	0	0	0	0	0	0	0	0	0	0	0	0	0	0	0	0	0	0	0	0	0	0	0	0	0	0	0	0	0	0	0	0	0	0	0	0	0	0	0
OTU470	11	12	0	2	5	5	0	1	5	0	31	5	5	1	1	1	12	22	0	5	2	21	0	0	1	0	1	12	6	0	0	2	10	0	4	6	0	5	2	16	13	0	16	5	9	0	0	0	0
OTU354	2	0	0	15	0	0	0	0	0	0	0	0	0	25	0	31	0	0	1	0	0	19	0	0	44	0	0	0	0	0	0	0	0	0	0	0	0	0	0	0	0	0	0	0	0	0	0	0	0
OTU798	0	0	0	0	0	0	0	0	0	0	0	0	0	0	0	3	0	1	0	0	0	2	97	0	0	0	0	0	0	0	0	0	0	0	0	0	0	0	0	0	0	0	9	0	1	0	0	0	0
OTU328	0	1	0	2	0	4	0	1	0	0	2	1	0	1	0	0	0	0	0	1	1	2	4	0	1	0	1	0	0	0	0	0	0	0	160	0	1	1	1	0	0	10	0	0	4	0	0	0	0
OTU353	0	0	0	0	0	0	0	0	0	0	0	0	0	0	0	0	0	0	0	0	0	0	0	0	0	0	0	0	0	0	0	0	0	0	0	0	0	1	0	0	0	0	0	0	0	0	0	0	0
OTU947	0	0	0	0	0	0	0	0	0	0	0	0	0	0	0	0	0	0	0	0	0	0	0	0	0	0	0	0	0	0	0	0	0	0	0	0	0	0	1	0	0	0	0	0	0	0	0	0	0
OTU376	0	0	0	0	0	0	0	0	0	0	0	0	0	67	0	0	0	0	0	0	0	0	0	0	0	0	0	0	0	0	0	1	0	0	0	0	0	0	0	0	0	0	0	0	0	0	0	0	0
OTU336	0	0	2	0	0	3	6	0	1	1	0	0	0	0	0	0	0	4	5	0	0	0	1	0	0	0	0	0	0	0	0	0	0	3	0	2	1	0	0	0	0	2	0	32	0	4	0	0	1
OTU383	5	0	0	7	0	0	0	0	0	0	0	0	0	0	0	0	0	0	10	3	0	0	0	0	0	0	0	0	3	0	0	0	0	0	0	0	21	0	8	1	0	0	0	0	0	0	0	0	0
OTU225	0	0	0	0	0	0	0	0	0	0	0	0	0	0	0	0	0	0	0	0	0	0	0	0	0	3	0	1	201	0	0	0	0	0	0	0	0	0	0	0	0	0	0	0	0	0	0	0	0
OTU878	0	0	0	0	0	0	0	0	0	0	0	0	0	0	0	0	0	0	4	0	0	0	0	0	0	0	0	0	1	0	0	0	1	0	1	0	0	0	0	0	0	0	0	0	0	0	0	0	0
OTU348	0	0	0	0	0	0	0	0	0	0	0	0	0	0	0	0	0	0	0	0	0	0	0	0	0	0	0	0	0	0	0	0	0	0	0	0	0	0	0	0	0	0	0	0	0	0	0	0	0
OTU342	0	0	0	0	0	0	0	0	0	0	18	4	0	0	0	1	0	0	0	0	0	0	0	0	0	0	0	0	0	0	15	0	1	0	1	0	0	0	0	0	0	0	0	1	0	0	0	0	0
OTU466	0	0	1	0	0	14	0	0	0	0	16	10	0	0	0	0	0	0	0	0	0	0	0	0	1	0	0	2	11	0	0	2	0	0	0	7	0	0	0	0	0	0	0	0	0	0	2	0	0
OTU692	0	0	0	0	0	0	0	0	0	0	0	0	0	0	0	0	0	0	0	0	0	0	0	0	0	0	0	0	0	0	0	0	0	0	0	0	0	0	0	0	0	0	0	0	0	0	0	0	0
OTU261	3	0	0	0	4	5	0	0	0	0	0	6	0	0	0	0	0	0	27	31	0	0	0	0	1	0	0	2	0	0	0	0	0	0	10	0	0	0	0	0	17	0	1	0	0	0	8	0	0
OTU472	0	100	0	1	3	0	0	30	3	0	0	86	0	0	0	0	0	0	0	0	1	0	0	0	5	0	0	0	5	0	2	11	21	0	4	0	0	3	7	0	0	1	0	0	3	0	0	0	0
OTU751	0	2	0	0	0	0	0	0	0	0	0	0	0	0	0	0	0	0	0	0	0	0	0	0	0	0	0	0	0	0	0	0	0	0	0	0	0	0	0	0	0	0	0	0	0	0	0	0	0
OTU330	4	0	0	0	0	0	0	0	0	0	0	0	0	0	0	0	0	0	0	0	0	0	0	0	0	0	1	0	0	0	0	0	1	0	474	0	0	0	0	0	0	0	0	0	0	0	0	0	0
OTU650	0	5	0	0	0	0	0	0	0	0	0	0	1	2	0	1	43	0	3	0	0	1	0	0	0	4	0	4	0	13	1	0	9	0	0	10	0	0	8	0	17	0	0	4	0	0	20	0	2
OTU556	0	0	0	0	0	0	0	0	0	0	0	0	0	0	0	0	0	0	0	0	0	0	0	0	0	0	1	577	0	0	0	0	0	0	0	0	0	0	0	0	0	0	0	0	0	0	0	0	0
OTU201	4	2	0	0	1	2	0	0	0	0	0	0	0	205	1	0	0	2	2	1	3	0	0	0	1	0	0	0	3	0	1	1	0	7	2	1	1	3	0	9	2	5	1	1	11	0	0	0	0
OTU789	6	3	6	0	6	0	0	0	4	0	4	4	0	1	0	3	4	0	4	4	2	1	0	0	0	2	1	3	9	5	1	0	3	6	0	4	3	2	10	1	4	0	3	2	0	0	2	0	5
OTU295	0	0	0	6	0	0	0	0	0	0	0	0	0	13	0	0	1	0	5	0	0	1	0	0	0	0	0	0	1	0	0	0	0	2	0	0	0	0	0	0	0	0	0	0	0	0	0	0	0
OTU232	3	3	0	0	1	6	0	0	0	0	0	1	0	0	0	0	0	0	0	9	0	0	0	0	0	0	2	0	0	0	0	0	0	0	7	0	0	0	6	7	0	0	0	0	0	0	0	0	0
OTU793	0	31	0	0	1	0	0	1	0	0	0	5	0	0	0	2	1	0	0	0	3	0	0	0	1	0	0	2	1	0	0	0	0	0	15	4	0	0	2	0	1	4	0	0	1	0	0	0	0
OTU794	0	0	4	0	0	0	2	0	0	0	0	0	0	1	0	0	0	6	0	0	0	0	0	0	0	0	0	0	0	0	0	0	0	0	0	0	0	0	0	1	0	0	0	0	0	0	0	0	0
OTU698	0	3	0	3	0	6	0	0	0	0	0	0	0	0	0	0	0	0	0	10	0	0	0	0	0	0	0	0	0	0	0	1	0	0	0	0	0	0	0	0	0	0	0	0	0	0	0	0	0
OTU288	0	15	0	0	0	0	0	0	0	0	0	0	0	0	0	0	0	0	0	0	0	1	0	0	0	0	0	0	0	1	0	0	0	0	0	0	0	0	0	0	0	0	0	0	0	0	0	0	0
OTU374	1	0	0	0	1	0	0	0	0	0	1	0	0	0	0	0	0	1	5	2	0	0	2	0	0	0	1	0	6	0	0	0	0	0	5	0	4	0	0	0	0	4	0	0	0	0	0	0	0
OTU680	13	2	0	0	0	0	0	0	0	0	0	0	0	0	0	0	0	0	0	0	0	0	0	0	0	0	0	0	0	10	2	0	0	0	0	0	0	0	0	0	0	0	0	0	0	0	0	0	0
OTU282	11	7	0	1	0	4	0	0	0	0	0	16	1	21	0	4	0	1	8	0	1	0	0	0	0	0	1	0	2	4	0	1	0	0	12	0	8	0	6	5	0	0	0	0	1	0	1	0	0
OTU508	1	1	0	0	0	0	0	1	0	0	1	0	3	0	0	0	90	2	0	0	0	35	2	0	0	0	0	0	0	1	1	13	9	2	0	0	7	0	0	1	0	1	1	0	0	0	0	0	0
OTU474	0	0	0	6	0	0	0	0	0	0	1	13	7	0	0	0	0	0	0	0	0	0	27	0	0	0	0	0	146	0	0	2	2	0	33	0	2	0	0	0	5	0	0	0	0	1	0	0	0
OTU334	4	0	0	0	0	0	0	0	0	0	0	0	0	0	0	0	0	0	4	0	0	0	0	0	0	0	0	0	0	0	0	0	0	0	0	0	30	0	30	0	0	0	0	0	0	0	0	0	0
OTU744	0	3	0	0	0	0	0	0	0	0	0	0	0	0	0	0	0	0	0	0	0	0	0	0	0	0	0	0	0	0	0	0	0	0	0	0	0	0	0	0	0	0	0	0	0	0	0	0	0
OTU369	0	0	0	0	0	0	0	0	0	0	0	0	4	0	0	0	0	0	0	0	0	0	0	0	0	0	0	0	0	0	0	0	0	0	0	0	0	0	0	0	0	0	0	0	0	0	0	0	0
OTU502	0	0	0	0	0	0	0	0	0	0	0	0	0	0	0	0	0	0	4	58	0	0	0	0	0	0	0	0	3	0	0	0	0	0	0	0	0	0	0	0	20	0	0	0	0	0	0	0	0
OTU575	0	0	0	0	0	0	0	0	0	0	0	0	0	0	0	0	0	0	0	0	0	0	0	0	0	0	0	0	0	0	0	97	0	0	0	0	8	0	21	0	57	0	0	0	0	0	0	0	0
OTU283	0	0	0	0	2	0	0	0	0	0	0	0	0	0	0	0	0	0	0	0	0	0	0	0	1	0	0	0	0	0	0	0	0	0	12	0	0	0	7	1	0	0	0	0	0	0	1	0	0
OTU400	0	0	0	0	0	0	0	0	0	0	0	0	0	0	0	0	0	0	0	0	0	0	0	0	0	0	0	0	0	0	0	0	0	0	0	0	0	0	0	0	0	0	0	0	0	0	0	0	0
OTU317	1	0	0	0	0	0	0	0	0	0	0	0	0	0	0	0	0	0	0	0	0	0	0	0	0	0	0	0	0	0	0	0	0	0	0	0	35	0	0	0	76	0	0	0	0	0	0	0	0
OTU307	4	0	0	0	0	28	0	0	0	0	0	0	0	0	0	0	0	0	77	0	0	0	0	0	1	0	0	0	0	0	0	2	0	0	0	0	13	0	0	2	0	0	0	0	0	0	0	0	0
OTU356	0	0	3	0	0	2	0	0	20	9	0	0	0	1	0	0	2	14	0	1	0	0	0	0	0	0	0	0	0	0	1	0	0	1	0	0	0	1	0	1	0	0	0	2	0	0	0	0	10
OTU357	0	0	3	0	0	0	0	7	14	0	0	0	2	0	0	0	194	0	0	0	0	0	0	0	0	0	0	0	0	1	0	0	0	0	0	10	0	0	0	0	0	4	2	0	0	0	0	0	0
OTU276	1	1	0	4	3	4	0	0	1	0	3	0	3	17	0	2	0	8	6	0	6	0	0	0	0	0	1	1	1	0	1	0	3	3	4	2	0	0	2	3	22	3	1	1	0	0	2	0	0
OTU402	0	0	0	1	0	1	0	0	0	0	0	0	0	0	0	0	0	0	0	0	0	0	0	0	0	0	0	0	0	0	0	0	0	0	0	0	0	0	0	1	0	0	0	0	0	0	0	0	0
OTU736	0	1	0	0	0	0	0	0	0	0	0	0	0	0	0	0	0	0	0	0	0	0	0	0	0	0	0	0	0	0	0	0	0	0	0	0	0	0	0	0	0	0	0	0	0	0	0	0	0
OTU881	0	0	0	0	0	0	0	0	0	0	0	0	0	0	0	0	0	0	0	0	0	0	0	0	0	0	0	0	0	0	0	0	0	0	0	0	0	0	0	0	0	0	0	2	0	0	15	0	0
OTU518	6	0	0	0	0	0	0	0	0	0	0	2	0	0	0	0	0	0	8	16	6	0	0	0	54	0	0	0	0	0	0	0	1	0	46	0	0	0	0	0	0	0	5	0	1	0	0	0	1
OTU370	0	0	0	0	0	0	0	0	0	0	0	0	0	0	0	0	0	0	0	0	0	0	0	0	0	0	0	0	0	0	0	0	0	0	0	0	0	0	0	0	2	0	1	0	0	0	0	0	0
OTU739	0	1	0	0	0	0	0	0	0	0	0	0	0	0	0	0	0	0	0	0	0	0	0	0	0	0	0	0	0	0	0	0	0	0	0	0	0	0	0	0	0	0	0	0	0	0	0	0	0
OTU380	2	13	0	0	8	0	0	0	0	0	0	0	0	0	0	0	0	0	1	5	1	0	0	0	0	0	6	17	1	0	0	0	0	0	14	0	0	0	11	0	0	0	0	0	8	0	0	0	0
OTU661	3	7	0	1	2	0	0	0	0	0	5	0	0	0	0	0	8	0	0	0	0	0	0	0	0	0	0	10	0	0	0	0	1	0	4	1	3	1	0	7	6	0	0	0	0	0	0	0	0
OTU633	0	0	0	0	0	0	0	0	0	0	0	0	0	0	0	0	0	0	0	0	0	0	0	0	0	0	0	0	0	0	0	2	0	0	0	0	0	0	0	0	0	0	0	0	0	0	0	0	0
OTU352	0	14	1	0	0	0	0	0	0	0	0	0	0	0	0	0	1	1	2	1	0	0	1	0	0	0	0	1	0	0	1	0	0	0	10	0	0	0	0	0	1	0	0	2	0	1	0	3	0
OTU316	0	0	0	0	0	0	0	0	0	0	1	0	0	0	0	0	38	0	0	0	0	0	0	0	0	0	0	0	0	0	0	0	0	0	0	0	0	0	0	0	0	0	0	0	0	0	0	0	0
OTU296	0	0	0	0	0	0	0	0	0	0	0	0	0	0	0	0	114	0	0	0	0	0	0	0	0	0	0	0	0	0	0	0	0	0	0	0	0	0	0	0	0	0	0	0	0	0	0	0	0
OTU337	0	0	0	16	0	0	0	0	0	0	0	0	11	0	0	0	0	0	0	0	0	0	0	0	0	0	0	0	0	0	0	0	0	0	0	0	0	0	80	0	0	0	0	0	25	0	0	0	0
OTU569	0	3	0	0	0	0	0	0	0	0	0	1	0	0	0	0	0	0	0	0	0	0	0	0	0	0	0	3	0	0	4	3	0	0	6	0	0	0	14	0	0	1	0	0	0	0	0	0	0
OTU573	0	5	0	14	0	6	0	0	0	0	1	4	0	0	0	0	0	0	14	0	0	0	0	0	0	0	0	0	19	0	0	8	0	0	0	1	0	0	0	3	5	3	0	0	0	0	0	0	0
OTU753	0	3	0	0	0	0	0	0	0	0	0	0	0	0	0	0	0	0	0	0	0	0	0	0	0	0	0	0	0	3	0	0	0	0	0	0	0	0	0	0	0	0	0	0	0	0	0	0	0
OTU629	1	1	0	0	1	1	0	0	0	0	0	0	0	2	0	0	0	0	6	0	1	0	0	0	0	0	0	0	5	0	1	1	1	0	2	0	0	0	2	0	0	0	0	112	0	0	0	0	0
OTU233	19	0	0	3	0	0	0	0	0	0	0	9	0	7	1	0	0	0	2	3	1	0	0	0	4	1	0	2	4	18	31	1	0	0	1	0	0	7	5	13	1	0	4	1	0	0	0	0	0
OTU293	0	0	0	0	0	0	0	0	0	0	0	0	0	0	0	0	0	0	0	0	0	0	0	0	0	0	0	0	0	0	0	0	0	0	0	0	0	0	0	0	0	0	0	0	0	0	0	0	0
OTU664	0	0	0	0	0	0	0	0	0	0	0	0	0	0	0	0	0	2	0	0	0	0	0	0	0	0	0	0	0	0	0	0	0	2	0	0	0	0	0	0	0	0	0	0	0	0	0	0	0
OTU523	0	0	0	0	0	3	0	0	0	0	0	0	0	0	0	0	0	0	0	0	0	0	0	90	0	0	0	0	0	0	0	0	0	0	0	0	0	0	0	0	0	0	0	0	0	0	0	0	0
OTU277	0	0	0	1	0	0	0	0	0	0	0	0	0	1	0	0	0	1	0	0	0	0	0	0	0	0	0	0	0	0	0	0	0	0	0	0	0	1	0	0	0	61	1	67	1	0	1	0	0
OTU285	0	0	0	0	0	0	0	0	0	0	0	0	0	3	0	0	0	0	0	0	0	0	0	0	0	0	0	0	0	0	0	0	0	0	0	0	0	0	0	3	0	2	0	0	0	0	0	0	0
OTU671	5	2	0	0	1	0	0	0	0	0	0	1	12	16	0	1	0	0	1	3	0	0	0	0	0	0	2	6	3	0	7	2	0	0	4	2	0	0	0	3	0	0	0	0	3	0	1	0	0
OTU514	0	9	0	0	10	0	0	0	0	0	0	16	0	0	0	7	0	0	102	0	0	0	0	0	4	0	0	21	0	9	0	0	0	0	40	0	0	0	2	0	0	0	0	0	0	0	0	0	0
OTU377	2	3	0	0	0	0	0	0	0	0	0	0	0	0	0	0	0	0	0	0	0	0	0	0	0	0	0	0	0	6	0	0	0	0	0	0	0	0	0	0	0	0	0	0	0	0	0	0	0
OTU611	0	0	1	0	0	6	1	1	0	1	0	0	0	5	0	0	0	0	13	0	0	0	0	0	0	0	0	0	0	0	0	0	0	0	2	0	0	0	0	42	0	0	0	0	0	0	0	0	0
OTU570	1	4	0	1	1	2	1	0	0	0	2	1	1	0	0	5	0	0	5	0	1	0	0	0	1	0	1	2	2	13	9	1	0	1	15	1	5	3	6	1	0	1	0	0	1	0	2	0	0
OTU358	0	0	0	0	0	0	0	0	0	0	0	0	0	0	0	0	0	1	0	0	0	0	0	0	0	0	0	0	0	0	0	0	0	0	0	0	0	0	0	0	0	0	1	0	0	0	0	0	0
OTU311	0	0	0	0	0	0	0	0	0	0	0	130	0	0	0	0	0	0	0	0	0	0	0	0	0	0	0	0	0	0	0	0	0	0	29	0	1	0	2	3	0	0	0	0	0	0	0	0	0
OTU786	0	0	0	23	0	0	0	0	0	0	0	0	0	0	0	0	1	7	0	1	0	1	0	0	0	0	0	0	0	0	0	2	0	0	0	0	1	0	0	0	0	0	2	4	0	0	0	0	0
OTU531	0	0	0	5	0	0	0	0	0	0	0	0	0	0	0	0	0	0	0	0	143	0	0	0	0	0	0	0	0	0	0	0	0	0	0	0	0	0	0	0	0	0	0	0	0	0	0	0	0
OTU487	0	0	0	0	0	0	0	0	0	0	0	65	0	0	160	0	0	0	0	0	0	0	0	0	0	0	0	20	0	0	0	0	89	0	2	0	0	0	0	0	0	0	0	0	0	0	0	0	0
OTU546	0	0	0	0	0	1	0	0	0	0	0	0	0	0	0	0	0	0	0	0	0	0	0	0	22	0	0	85	0	0	0	173	0	0	0	0	0	0	86	17	20	0	0	0	0	0	0	0	0
OTU341	0	0	0	0	0	0	0	0	0	0	0	0	0	0	0	0	0	0	0	0	0	0	0	0	0	0	0	0	0	0	0	0	0	0	0	0	0	0	0	0	0	0	0	0	0	0	0	0	0
OTU315	0	9	0	0	0	1	0	0	15	0	0	0	6	0	0	4	0	0	1	0	0	0	0	0	0	0	0	0	0	0	0	0	0	0	0	0	2	0	0	0	0	0	0	1	6	0	0	0	0
OTU757	0	3	0	1	0	0	0	0	0	0	0	0	0	0	0	0	0	0	0	0	0	0	0	0	0	0	0	0	0	1	0	0	0	0	0	0	0	0	0	0	0	0	1	0	0	0	0	0	0
OTU345	1	0	0	0	0	0	2	4	0	0	0	1	3	0	0	0	0	0	0	0	1	0	0	0	0	0	0	1	7	1	1	0	0	0	0	0	1	1	0	1	0	1	0	0	0	0	0	0	0
OTU381	0	0	0	0	0	0	0	0	0	0	0	0	0	0	0	0	0	0	0	0	0	0	0	0	0	0	0	0	0	0	0	0	0	0	0	0	0	0	0	0	0	0	0	0	0	0	0	0	0
OTU465	0	12	0	1	0	1	0	0	0	0	8	0	0	4	0	0	0	0	0	0	0	0	0	0	0	0	0	0	0	0	0	0	0	0	0	7	0	0	0	0	18	0	0	0	0	0	0	0	0
OTU640	6	0	6	0	3	1	0	2	0	0	0	3	3	1	3	4	3	0	0	1	0	0	0	0	7	3	1	4	3	9	5	0	0	0	4	4	0	1	7	7	0	0	7	0	0	0	1	0	1
OTU858	0	1	0	0	0	4	0	0	0	0	0	0	0	0	0	0	0	0	0	0	0	0	0	3	0	0	0	0	0	0	0	0	0	0	0	0	0	0	0	0	0	0	0	0	0	0	0	0	0
OTU642	0	0	0	0	0	0	0	0	0	0	0	1	0	0	0	0	0	0	0	0	0	0	0	0	0	0	0	6	1	1	0	0	0	0	0	0	0	0	0	0	0	0	0	0	0	0	9	0	0
OTU848	0	8	0	0	1	1	0	1	0	0	2	0	0	0	0	0	0	6	0	2	0	1	10	0	1	1	2	0	0	2	0	0	0	0	4	0	3	1	0	0	0	0	0	0	0	0	0	0	0
OTU529	4	0	0	0	0	0	0	0	0	0	25	17	0	0	0	0	0	0	1	0	0	0	0	0	0	0	0	0	0	0	0	1	0	0	2	0	0	0	12	0	3	0	0	0	1	0	0	0	0
OTU811	5	0	0	0	0	8	0	0	0	0	2	2	0	11	1	0	0	0	6	0	0	0	0	0	0	1	0	1	3	0	0	3	0	0	0	1	1	0	0	4	0	0	0	0	2	0	0	0	0
OTU397	0	19	0	0	0	0	0	0	0	0	0	0	0	0	0	0	0	0	0	0	0	0	0	0	0	0	0	2	0	0	0	0	0	0	0	8	0	0	1	0	0	0	0	0	0	0	0	0	0
OTU583	0	0	0	0	0	13	0	0	0	0	4	0	0	0	1	0	0	0	0	8	0	0	0	0	2	0	0	0	0	0	0	0	0	0	0	0	57	0	0	0	11	8	0	0	0	0	3	0	0
OTU737	0	0	0	0	0	0	0	0	0	0	0	0	0	0	0	0	0	0	0	0	0	0	0	0	0	0	0	0	0	0	0	0	0	0	0	0	0	0	0	0	0	0	1	0	0	0	0	0	0
OTU251	84	20	0	0	0	0	0	0	0	0	0	21	0	0	0	0	0	0	0	0	0	0	0	0	0	0	0	59	24	0	0	0	0	0	0	0	0	0	5	0	0	0	0	0	0	0	0	0	0
OTU496	0	0	9	0	0	4	0	1	4	2	3	0	1	1	0	2	0	4	0	1	1	0	0	0	0	0	0	0	2	0	1	3	0	7	1	5	0	1	0	0	0	1	0	2	0	0	1	0	0
OTU278	0	1	0	1	0	0	3	0	0	0	0	0	0	2	0	1	0	0	7	0	0	0	0	0	0	0	1	0	0	1	0	0	0	0	0	2	1	0	0	0	4	10	0	116	0	0	1	0	0
OTU780	0	0	0	0	0	0	0	0	85	0	1	0	0	0	0	0	0	0	0	0	0	0	0	0	0	0	0	0	0	0	0	0	0	0	0	0	0	1	0	0	9	0	0	0	0	0	0	0	0
OTU638	3	5	0	2	0	1	0	2	23	0	3	2	1	0	0	0	0	0	0	1	4	0	0	0	2	4	0	1	4	6	2	0	3	0	1	12	0	3	0	0	0	3	2	3	1	0	4	0	0
OTU384	3	0	0	3	1	6	0	0	0	0	0	0	0	0	0	0	0	0	10	2	3	0	0	0	0	0	0	0	1	0	0	1	0	0	0	0	1	1	0	0	2	0	0	0	0	0	1	0	0
OTU362	1	0	0	0	0	23	0	0	0	0	0	0	0	0	0	0	0	3	0	0	0	0	0	0	0	0	0	0	0	1	0	0	0	0	0	0	0	0	0	0	0	0	0	1	0	0	0	0	0
OTU903	0	0	0	0	0	0	0	0	0	0	0	0	0	0	0	0	0	0	0	0	0	0	0	0	0	0	0	0	0	0	0	0	0	0	0	0	0	0	0	0	0	0	0	0	0	0	0	0	0
OTU467	17	2	0	0	8	0	0	0	0	0	0	0	0	0	0	0	0	0	0	0	0	0	0	0	0	0	1	0	0	0	2	0	0	0	5	0	19	0	0	5	0	0	0	0	0	0	0	0	0
OTU349	0	0	0	0	0	0	0	0	0	0	0	0	0	0	0	0	0	0	0	0	0	0	0	0	0	0	0	9	0	0	0	0	0	0	0	1	10	0	49	0	6	0	0	0	0	0	0	0	0
OTU801	1	0	0	0	0	7	0	13	0	0	0	1	0	0	0	0	0	0	0	0	0	0	0	55	1	0	2	1	6	0	0	0	0	0	0	0	0	0	0	0	0	0	0	0	0	0	0	0	0
OTU344	0	4	0	0	1	5	0	0	0	0	0	0	1	3	0	3	0	0	0	0	1	0	0	0	0	0	1	1	0	0	1	0	0	0	1	2	1	0	0	10	9	0	0	1	0	0	1	0	0
OTU361	0	26	0	0	0	0	0	0	0	0	0	0	0	0	0	0	0	0	0	0	0	0	0	0	0	0	0	0	0	0	0	0	0	0	0	0	0	0	0	0	0	0	0	0	0	0	0	0	0
OTU350	3	1	0	2	0	3	0	0	0	0	3	2	0	0	0	0	0	0	10	1	0	0	0	0	2	0	0	2	39	2	0	0	0	0	1	0	11	0	6	6	2	4	0	0	0	0	2	0	0
OTU306	0	0	0	7	0	140	0	0	0	0	0	0	0	17	0	1	0	0	2	0	0	0	0	0	0	0	0	2	36	0	0	3	0	0	1	0	2	0	2	0	1	0	0	0	0	0	0	0	0
OTU678	0	0	0	0	0	1	0	0	0	0	0	0	0	0	0	0	0	0	0	0	0	0	0	0	0	0	0	0	0	0	0	0	0	0	1	0	1	0	0	8	0	0	0	0	0	0	0	0	0
OTU412	8	0	0	0	10	0	0	0	0	0	0	0	1	17	0	0	1	1	4	10	1	0	0	0	3	0	0	4	2	0	0	1	0	0	13	1	0	0	3	9	1	0	0	0	1	0	2	0	0
OTU545	0	14	0	26	2	0	0	0	0	0	0	9	0	0	0	0	0	0	4	0	0	0	0	0	0	41	0	0	3	0	0	6	5	0	6	0	5	18	19	0	0	0	0	0	0	0	0	0	0
OTU390	0	0	0	0	0	0	0	0	0	0	0	0	0	0	0	0	0	0	0	0	0	0	0	0	0	0	0	0	0	0	0	0	0	39	0	0	0	0	0	0	0	0	0	0	1	0	0	0	0
OTU498	0	0	0	0	0	0	0	0	0	0	0	0	0	0	0	0	0	0	0	0	0	0	0	0	0	0	0	0	0	0	0	0	0	0	0	0	0	0	0	0	0	0	0	0	0	0	0	0	0
OTU324	2	3	0	0	0	0	0	0	0	0	0	3	0	0	0	0	0	0	1	0	0	0	0	0	1	0	0	10	1	0	0	6	0	0	0	8	0	0	11	1	0	0	0	0	1	0	0	0	0
OTU379	0	2	0	0	0	13	0	0	0	0	0	0	0	0	0	0	0	0	0	0	0	0	0	4	0	0	0	0	0	0	0	0	0	0	0	0	0	0	0	0	0	0	0	0	0	0	0	0	0
OTU706	0	0	0	0	0	0	0	0	0	0	0	0	0	0	0	0	0	0	0	0	0	0	0	0	0	0	0	0	0	0	0	0	0	0	0	0	0	0	0	0	0	0	0	0	0	0	0	0	0
OTU748	2	1	0	0	0	0	0	0	0	0	0	0	0	0	0	0	0	0	0	0	0	0	0	0	0	0	0	0	0	6	0	0	0	0	0	0	0	0	0	0	0	0	0	0	0	0	0	0	0
OTU857	0	0	0	0	0	0	0	0	0	0	0	0	0	0	0	0	0	0	0	0	0	0	0	0	0	0	1	0	0	0	0	0	0	0	0	0	0	0	0	0	0	0	0	0	0	0	0	0	0
OTU426	0	11	0	0	0	0	1	0	0	0	0	0	0	0	0	0	0	0	1	0	0	0	2	0	0	0	0	0	0	3	0	0	0	0	9	0	0	0	0	0	0	1	0	0	0	0	0	0	0
OTU541	0	1	1	1	1	2	0	0	1	0	19	0	0	6	0	0	0	0	1	0	1	0	0	0	2	0	0	0	1	2	3	1	0	8	0	3	3	1	0	2	1	10	4	9	2	0	0	0	1
OTU580	0	0	0	0	0	0	0	0	0	0	0	0	0	0	0	0	0	0	0	0	0	0	0	0	0	0	0	0	0	0	0	0	96	0	0	0	219	0	0	0	0	0	0	0	0	0	0	0	0
OTU479	0	0	0	0	0	0	0	0	0	0	0	0	0	21	0	0	0	0	7	0	0	0	0	1	0	0	0	0	0	0	38	0	0	0	0	0	0	0	0	0	0	0	0	0	0	0	0	0	0
OTU663	0	0	0	0	0	0	0	0	0	0	0	0	0	0	0	0	0	0	0	0	0	0	0	0	0	0	0	0	0	0	0	0	0	0	0	0	0	0	0	0	0	0	0	0	0	0	0	0	0
OTU632	0	2	0	0	1	0	0	0	0	0	0	1	0	0	0	13	0	0	0	15	0	0	0	0	0	0	0	0	0	0	5	2	1	0	0	0	2	3	12	0	0	0	0	0	0	1	0	0	1
OTU842	0	1	0	0	0	0	0	0	0	0	0	0	0	0	0	0	0	0	0	0	0	0	0	0	0	0	0	0	0	0	0	0	0	0	0	0	0	0	0	0	0	0	0	0	0	0	0	0	0
OTU439	0	1	0	123	1	0	3	0	1	0	0	0	9	0	0	0	0	0	0	0	0	1	1	0	0	0	0	0	2	0	0	8	7	0	2	0	0	0	0	0	2	0	1	0	1	0	1	0	1
OTU457	1	0	0	0	0	10	0	0	0	0	0	0	0	0	0	0	0	0	0	0	0	0	0	0	0	0	0	0	0	0	0	0	0	0	0	0	0	0	0	0	0	0	0	0	0	0	0	0	0
OTU690	3	7	0	0	0	3	0	0	0	0	0	9	0	0	0	10	0	0	3	0	1	0	0	0	1	0	0	4	2	1	0	2	0	0	15	0	1	0	0	0	0	11	0	0	0	0	2	0	0
OTU610	0	0	0	0	0	0	0	0	0	0	0	0	0	0	0	0	0	0	0	0	0	0	0	0	0	0	0	0	0	0	0	0	0	0	0	0	2	0	0	325	0	0	0	0	0	0	0	0	0
OTU589	4	0	0	1	0	0	0	0	0	0	0	0	0	0	0	0	0	0	0	0	0	0	0	0	0	0	0	0	0	0	0	0	0	0	0	0	29	0	0	0	27	0	0	0	0	0	1	0	0
OTU723	0	0	0	0	0	0	0	0	0	0	0	0	0	1	0	0	0	0	0	0	0	0	0	0	0	0	0	0	0	0	0	0	0	0	0	0	0	0	0	0	0	0	0	0	0	0	0	0	0
OTU478	0	0	0	3	0	4	0	1	0	0	0	0	0	278	0	0	1	0	0	0	1	0	0	0	0	0	0	0	0	0	0	0	0	0	0	0	4	7	0	0	0	0	0	0	0	0	0	0	0
OTU454	0	0	0	0	0	113	0	0	0	0	0	0	0	0	0	0	0	0	0	0	0	0	0	0	0	0	0	0	0	0	0	0	0	0	0	0	0	0	0	0	0	0	0	0	0	0	0	0	0
OTU679	0	0	0	0	0	0	0	0	0	0	0	0	0	0	0	0	0	0	0	0	0	0	0	0	0	0	0	0	0	0	0	0	0	0	2	0	0	0	0	0	0	0	0	0	0	0	0	0	0
OTU304	0	5	0	21	2	0	0	1	0	0	0	5	3	0	0	0	0	0	2	2	0	0	2	0	0	0	0	0	2	2	2	4	3	0	2	1	41	0	0	0	0	4	1	1	0	0	0	0	1
OTU743	0	0	0	0	0	0	0	0	0	0	0	0	0	0	0	0	0	0	0	0	0	1	0	0	0	0	0	0	0	0	0	0	0	0	0	0	0	0	0	0	0	0	0	0	0	0	0	0	0
OTU441	0	0	0	3	0	11	0	0	0	0	0	0	0	60	0	0	0	0	0	4	0	0	0	0	0	0	0	0	2	0	0	2	0	0	0	0	0	0	0	0	3	3	0	0	0	0	0	0	0
OTU971	0	0	0	0	0	0	0	0	0	0	0	0	0	0	0	0	0	0	0	0	0	0	0	0	0	0	0	7	0	1	0	0	0	0	0	2	0	0	0	0	0	0	0	13	0	0	0	0	0
OTU351	4	6	0	0	0	0	0	0	0	0	1	0	0	0	0	0	0	0	0	0	0	0	0	0	0	0	0	0	3	0	2	4	0	0	0	0	4	0	12	1	0	0	0	0	0	0	3	0	0
OTU364	1	0	0	1	0	6	0	0	0	0	0	0	0	12	0	0	0	0	9	0	2	0	0	0	0	1	0	0	3	1	0	0	1	0	2	2	6	0	0	0	8	3	1	0	0	0	3	0	0
OTU409	11	1	0	2	1	2	0	0	0	0	0	0	0	52	0	0	0	0	3	1	5	1	0	0	0	0	0	1	4	0	1	7	0	0	3	3	2	0	3	3	3	0	0	4	1	0	0	0	0
OTU998	0	0	0	1	0	0	1	0	0	0	0	0	1	0	0	0	0	0	1	0	0	0	1	0	0	0	0	0	4	0	0	1	0	0	0	0	0	0	1	0	0	0	0	0	0	0	0	0	0
OTU550	0	0	0	3	0	3	0	0	0	0	0	0	0	1	0	0	0	0	0	1	0	0	0	0	0	0	0	0	0	0	0	0	0	2	0	3	0	0	0	0	11	11	0	0	0	0	0	0	0
OTU658	0	0	0	0	0	0	0	0	0	0	0	0	0	0	0	0	0	0	0	0	0	0	0	0	0	0	0	0	0	0	0	0	0	0	0	0	0	0	0	0	0	0	0	0	0	0	0	0	0
OTU475	0	0	0	0	0	0	0	0	0	0	0	0	165	0	0	0	0	0	0	0	0	0	0	0	0	0	0	0	0	0	0	0	0	0	0	0	0	0	0	0	0	0	0	0	0	0	0	0	0
OTU340	0	0	0	0	0	0	0	0	14	0	0	0	0	0	0	0	19	0	0	0	0	0	0	2	0	0	0	0	0	1	0	0	0	0	0	0	0	0	0	0	0	0	0	1	0	16	0	0	167
OTU724	1	2	0	0	1	0	1	0	0	0	0	5	1	0	0	0	1	0	0	0	0	0	1	0	0	0	0	0	0	1	0	5	9	2	2	0	0	0	0	0	0	0	0	0	0	2	0	1	0
OTU480	0	0	0	0	0	0	0	0	0	0	0	2	0	159	0	0	0	0	0	0	0	0	0	0	0	0	0	0	15	0	0	0	3	0	0	0	0	0	0	0	0	0	0	0	0	0	0	0	0
OTU382	1	0	0	0	0	6	0	0	0	0	0	0	0	0	0	0	0	0	2	0	0	0	0	0	0	0	0	1	0	0	0	3	0	0	0	0	6	0	5	0	0	0	0	0	0	0	0	0	0
OTU471	0	0	0	0	0	0	0	0	0	1	0	452	0	0	0	0	0	0	0	0	0	0	0	0	0	0	0	0	0	0	0	0	0	0	0	0	0	0	0	0	0	0	0	0	0	0	0	0	0
OTU320	0	0	0	0	0	4	0	0	0	0	0	0	0	0	0	0	0	0	0	0	0	0	0	0	0	0	0	0	0	0	0	0	0	0	0	0	0	0	0	0	0	0	0	0	0	0	0	0	0
OTU418	149	0	0	0	0	0	0	0	0	0	0	0	0	0	0	0	0	0	0	0	0	0	0	0	0	0	0	0	0	0	0	0	0	0	0	0	0	0	0	0	0	0	0	0	0	0	0	0	0
OTU622	1	0	0	1	0	0	0	0	0	0	0	0	0	0	0	0	0	0	0	0	1	0	0	0	0	0	0	0	0	0	0	0	0	0	0	0	0	0	0	0	0	56	0	0	0	0	0	0	0
OTU303	0	0	1	233	0	0	0	0	0	0	0	146	0	0	0	0	0	0	0	0	0	0	0	0	0	0	0	0	0	0	0	0	0	0	0	0	0	0	0	0	0	0	0	0	0	0	0	0	0
OTU395	0	0	1	0	0	0	0	0	0	0	0	0	0	0	0	0	0	0	0	0	0	0	0	0	0	0	0	0	0	0	0	0	0	0	0	0	0	0	0	0	0	0	0	0	0	0	0	0	0
OTU592	0	0	0	0	0	0	0	0	0	0	0	0	0	0	0	0	0	0	0	0	0	0	0	0	0	0	0	0	0	0	0	0	2	0	209	0	0	0	0	0	0	0	0	0	0	0	0	0	0
OTU372	0	0	0	0	0	0	0	0	0	0	0	0	0	0	0	0	4	0	0	0	0	0	0	0	0	0	0	0	0	0	28	0	0	0	0	4	0	0	0	0	0	0	0	0	0	0	0	0	0
OTU833	1	2	0	0	1	2	0	0	0	0	0	0	2	8	0	0	1	0	2	0	0	0	0	0	0	0	0	1	1	3	0	0	0	1	0	0	2	2	4	2	0	2	0	2	0	0	0	0	0
OTU827	0	0	0	0	0	3	0	0	0	0	0	0	0	0	0	0	0	0	1	0	0	0	0	0	0	0	0	2	2	0	0	1	0	0	0	0	10	0	0	2	0	0	0	2	0	0	0	0	0
OTU483	0	0	0	0	0	3	0	0	0	0	0	0	0	19	0	0	0	1	0	0	0	0	0	0	0	0	0	0	0	0	0	0	0	0	0	3	7	0	0	0	0	0	0	0	0	0	4	0	0
OTU995	0	0	0	0	0	0	0	0	0	0	0	0	0	0	0	0	0	0	0	0	0	2	0	0	0	0	0	0	0	0	0	1	0	0	0	0	6	0	0	0	0	0	0	0	0	0	0	0	0
OTU503	0	0	0	0	0	3	0	0	0	0	5	1	0	0	0	0	0	0	8	0	0	0	0	0	0	0	0	0	0	0	0	0	0	0	0	0	26	2	4	0	0	0	0	0	0	0	0	0	0
OTU568	4	8	0	16	1	8	0	0	0	0	0	3	0	0	0	0	0	0	5	1	0	0	0	0	0	0	0	0	8	0	20	11	1	0	0	0	1	0	9	3	0	0	0	0	3	0	0	0	0
OTU547	0	0	0	0	0	0	0	0	0	0	0	0	0	0	0	0	0	0	0	0	0	0	0	0	4	0	0	0	0	0	0	0	0	0	46	0	0	0	0	0	0	0	0	0	0	0	0	0	0
OTU773	0	0	0	0	0	0	0	0	0	0	0	0	0	0	0	0	0	0	0	0	0	0	0	0	0	0	0	0	0	1	0	0	0	0	0	0	0	0	0	0	0	0	0	0	0	0	0	0	0
OTU391	0	6	0	0	0	0	0	0	0	0	0	0	0	0	0	0	0	0	0	0	0	0	1	0	0	0	0	0	0	0	0	0	0	0	5	0	0	0	0	0	0	0	0	1	0	0	0	1	0
OTU398	0	0	0	0	0	0	0	0	0	0	0	0	0	0	0	0	0	0	0	0	0	0	0	0	0	0	0	0	0	0	0	0	0	0	0	0	0	0	0	0	0	0	0	0	0	0	0	0	0
OTU594	0	0	0	0	0	0	0	0	0	0	0	0	0	0	0	0	0	0	0	0	0	0	0	0	0	0	0	0	0	0	0	0	0	0	90	0	0	0	0	0	0	0	0	0	0	0	0	0	0
OTU754	6	2	0	0	0	0	0	0	0	0	0	0	0	0	0	0	0	1	0	0	0	0	0	0	0	0	0	0	0	0	0	0	0	0	0	0	0	0	0	0	0	0	0	0	0	0	0	0	0
OTU489	0	0	0	0	1	0	0	0	0	0	0	3	0	0	113	3	0	0	0	0	0	0	0	0	0	0	0	10	0	0	0	0	103	0	1	0	0	2	0	0	0	0	0	0	0	0	0	0	0
OTU1024	9	1	0	0	0	2	0	0	0	0	0	1	0	0	0	0	0	0	3	2	0	0	0	0	1	0	0	18	0	0	0	0	0	0	0	0	6	0	3	0	0	0	0	0	0	0	0	0	0
OTU534	0	5	0	1	0	0	0	2	0	0	0	0	0	0	0	0	0	1	1	0	0	0	3	1	2	2	3	0	0	1	1	0	1	5	10	0	0	0	0	0	0	0	0	0	0	0	0	1	0
OTU619	0	0	0	0	0	0	0	0	0	0	0	0	0	0	1	0	0	0	0	0	0	0	0	0	0	0	0	0	0	0	0	0	0	0	0	0	0	0	0	0	24	0	36	0	5	0	0	0	0
OTU721	0	0	0	1	0	0	0	0	0	0	0	0	0	0	0	0	0	2	0	0	0	0	0	0	0	0	0	0	0	3	0	0	0	0	0	0	0	0	0	0	0	0	0	0	0	1	1	0	0
OTU404	0	0	0	0	3	0	0	0	0	0	0	0	0	0	0	1	0	0	33	0	0	0	0	0	0	0	2	0	2	0	0	4	0	0	4	0	0	0	1	0	2	0	0	0	0	0	0	0	0
OTU461	0	0	0	0	0	1	2	4	0	0	0	0	0	1	0	0	0	1	0	0	0	0	0	0	0	0	0	0	0	0	0	0	0	0	0	0	0	1	0	0	0	0	0	0	0	0	0	0	0
OTU326	0	0	0	0	0	0	0	0	0	0	0	0	0	0	0	0	0	0	0	0	0	0	0	0	0	0	0	2	1	0	0	0	0	0	0	3	26	1	0	0	1	0	0	0	0	0	0	0	0
OTU618	5	0	0	0	0	0	0	0	0	0	0	1	0	0	0	0	0	0	7	0	0	0	0	0	0	0	0	0	44	0	2	0	0	0	0	0	0	0	5	1	7	0	0	0	0	0	0	0	0
OTU499	0	0	0	2	0	0	0	0	0	0	0	1	0	0	0	0	0	0	9	0	0	0	0	0	0	0	0	1	0	0	0	2	0	0	0	0	1	0	0	0	0	0	0	0	3	0	21	0	0
OTU688	0	1	0	0	0	2	0	0	0	0	0	0	0	0	0	0	0	0	1	4	0	0	0	0	0	0	0	12	0	0	0	0	0	0	2	1	0	0	1	1	6	0	0	0	0	0	0	0	0
OTU347	0	0	0	0	0	0	0	0	0	0	0	0	0	0	0	0	0	0	0	0	0	0	0	0	0	0	0	0	0	0	0	0	0	0	0	0	0	0	0	0	0	0	0	0	0	0	0	0	0
OTU522	3	1	0	0	0	0	11	0	12	0	1	1	0	1	1	0	0	0	0	2	0	2	0	0	0	0	0	0	1	3	2	0	1	0	3	1	0	4	1	1	0	0	1	1	3	0	9	0	0
OTU493	0	0	0	0	0	0	0	0	0	0	0	0	0	0	0	0	185	0	0	0	0	0	0	0	0	0	0	0	0	0	0	0	0	0	0	0	0	0	0	0	0	0	0	0	0	0	0	0	0
OTU363	0	0	0	0	0	0	0	0	0	0	0	0	0	0	0	0	0	0	0	0	0	0	0	0	0	0	0	0	0	1	0	0	0	0	0	0	0	0	0	0	0	0	0	0	0	0	0	0	0
OTU795	0	0	0	0	0	0	0	0	0	0	0	0	0	0	0	0	0	0	0	0	0	0	0	0	0	0	0	0	0	0	0	0	0	0	0	0	0	0	0	0	0	0	0	0	0	0	0	0	0
OTU410	4	1	0	2	0	0	0	0	0	0	7	0	0	0	0	2	0	0	1	0	0	0	0	0	1	0	0	2	1	0	0	0	0	0	1	0	1	0	0	1	1	1	0	1	0	0	0	0	0
OTU912	0	0	0	0	0	0	0	0	0	0	0	0	0	0	0	0	0	0	0	0	0	0	0	0	0	0	0	0	0	0	0	0	0	0	0	0	0	0	0	0	0	0	0	0	0	0	0	0	0
OTU816	0	0	0	0	0	0	0	0	0	0	0	0	0	0	0	0	0	0	0	0	0	0	0	0	0	0	0	0	0	0	0	0	0	0	0	0	0	0	0	0	0	0	0	0	0	0	0	0	0
OTU554	2	0	0	0	0	0	0	0	0	1	0	0	10	0	0	0	0	0	0	0	0	0	0	8	0	0	0	5	0	0	0	0	0	0	0	0	0	0	0	0	0	0	0	0	0	0	2	0	0
OTU319	0	0	0	0	0	0	0	0	0	0	0	0	0	0	0	0	0	0	0	0	0	0	0	0	0	0	0	0	0	0	0	0	0	0	0	0	0	0	0	0	0	0	0	0	0	0	0	0	0
OTU373	0	0	0	0	0	0	0	0	0	0	0	0	0	0	0	0	0	0	0	0	0	0	0	0	0	0	0	0	0	0	0	0	0	0	0	0	0	0	0	0	0	0	0	0	0	0	0	0	0
OTU506	1	0	3	6	4	7	0	3	0	0	7	0	2	6	1	1	15	7	0	3	0	26	7	2	1	3	2	27	3	4	0	0	0	2	1	0	6	5	1	0	0	0	0	0	0	0	0	0	0
OTU396	0	2	2	0	0	3	0	0	0	0	0	2	0	0	0	1	0	0	7	2	0	0	0	0	0	0	1	0	2	0	0	2	0	0	3	1	26	0	0	0	1	3	0	0	1	0	0	0	0
OTU416	2	1	0	0	2	7	0	0	0	0	0	1	0	0	0	0	0	0	3	2	0	0	0	0	0	0	0	2	3	0	0	6	0	0	13	2	2	3	2	2	1	0	0	0	0	0	0	0	0
OTU560	0	4	1	0	14	0	0	0	0	0	0	0	0	0	0	0	0	0	0	0	0	0	0	0	0	0	0	0	14	0	0	0	0	0	0	0	0	0	0	0	4	0	0	0	25	0	0	0	0
OTU765	0	0	0	0	0	0	0	0	0	0	0	0	0	0	0	0	0	0	0	0	0	0	0	0	0	0	0	0	0	0	0	0	0	0	0	0	0	0	8	0	15	0	0	0	8	0	0	0	0
OTU501	2	2	0	0	0	1	0	0	0	0	0	0	2	0	0	1	0	0	3	0	0	0	0	0	0	0	0	0	16	6	2	0	0	0	16	0	0	0	6	5	0	0	0	0	0	0	0	0	0
OTU729	0	0	0	0	0	0	0	0	0	0	0	0	0	0	0	0	0	0	0	2	1	0	0	0	0	0	0	0	0	0	0	0	0	0	0	0	0	0	0	0	0	0	0	0	0	0	0	0	0
OTU983	1	0	0	0	0	0	0	0	0	0	0	6	0	0	0	68	0	0	0	0	0	0	0	0	0	0	0	5	3	0	0	0	0	0	0	0	0	0	0	0	0	0	0	0	0	0	0	0	0
OTU825	1	0	0	0	0	0	0	0	0	0	0	0	0	0	0	0	0	0	2	0	0	0	0	0	0	0	0	0	2	0	0	0	0	0	4	0	1	0	3	0	0	0	0	0	0	0	0	0	0
OTU682	1	0	0	0	0	0	0	0	0	0	0	0	0	0	0	0	0	0	0	0	0	0	0	0	0	0	0	0	0	1	0	0	0	0	0	0	0	0	0	0	0	0	0	0	0	0	0	0	0
OTU687	0	0	0	0	0	0	0	0	0	0	0	0	0	0	0	0	0	0	0	0	0	0	0	0	0	0	0	0	0	0	0	0	0	0	0	0	0	0	0	0	0	0	0	0	0	0	0	0	0
OTU431	0	0	68	4	0	0	0	0	0	0	0	0	0	0	0	0	0	0	0	0	0	0	0	0	0	0	0	0	0	0	0	21	0	0	0	0	3	0	0	0	0	0	0	0	0	0	0	0	0
OTU864	0	0	0	0	0	0	0	0	0	0	0	0	0	0	0	0	0	0	0	0	0	0	0	0	0	0	0	0	0	0	0	0	0	0	0	0	0	0	0	0	0	0	0	0	0	0	0	0	0
OTU512	0	0	0	0	0	0	0	0	0	0	0	0	0	0	0	0	0	0	29	0	0	0	0	0	0	0	0	7	6	0	0	0	0	0	1	0	0	0	0	15	0	0	0	0	0	0	0	0	0
OTU763	1	0	0	0	0	0	0	0	0	0	0	0	0	0	0	0	0	0	0	0	0	0	0	0	0	0	0	0	0	0	0	0	0	0	0	0	0	0	0	0	0	0	0	0	0	0	0	0	0
OTU513	0	0	0	32	0	0	0	0	0	0	0	0	0	0	0	0	0	0	59	0	0	0	0	0	3	1	0	0	43	0	0	29	0	0	0	0	12	5	15	0	0	0	0	0	0	0	0	0	0
OTU781	0	3	0	0	0	0	0	0	0	0	0	0	0	0	0	0	0	0	0	1	0	0	3	0	0	0	0	0	0	0	0	0	2	1	0	0	0	0	0	0	0	2	0	0	0	0	0	1	0
OTU393	0	0	0	0	0	0	0	0	0	0	0	0	0	0	0	0	0	0	0	0	0	0	0	0	0	0	0	0	0	0	0	0	0	0	0	0	0	0	0	0	0	0	0	0	0	0	0	0	0
OTU783	0	0	0	0	0	0	0	0	0	0	0	0	0	0	0	0	0	0	0	0	0	0	0	0	0	2	0	0	0	0	0	0	0	0	0	0	1	0	0	0	0	0	0	0	0	0	0	0	0
OTU456	0	0	0	0	0	57	0	0	0	0	0	0	0	0	0	0	0	0	0	0	0	0	0	0	0	0	0	0	0	0	0	0	0	0	0	0	0	0	0	0	0	0	0	0	0	0	0	0	0
OTU425	0	270	0	0	0	0	0	0	0	0	0	0	0	0	0	0	0	0	0	0	0	0	0	0	0	0	0	0	0	0	0	0	0	0	0	0	0	0	0	0	0	0	0	0	0	0	0	0	0
OTU899	0	0	0	0	0	0	0	0	0	0	0	58	0	0	0	0	0	0	0	0	0	0	0	0	0	0	0	0	0	0	0	0	0	0	0	0	0	0	0	0	0	0	0	0	0	0	0	0	0
OTU843	21	0	0	0	0	0	0	0	0	0	0	0	0	0	0	0	0	0	0	0	0	0	0	0	0	0	0	0	0	1	0	0	0	0	0	0	0	0	0	0	7	0	0	0	0	0	0	0	0
OTU544	1	4	0	10	0	0	0	3	0	0	0	0	0	0	0	0	0	0	0	0	3	0	0	0	0	3	0	1	0	0	0	1	0	0	0	0	0	2	0	2	1	0	0	0	3	0	7	0	0
OTU772	0	0	0	0	0	0	0	0	0	0	0	0	0	0	0	0	0	0	0	0	0	0	0	0	0	0	0	0	0	0	0	0	0	0	0	0	0	0	0	0	0	0	0	0	0	0	0	0	0
OTU527	0	1	0	0	0	0	0	0	0	0	0	0	0	0	0	0	0	0	0	0	0	0	0	27	0	0	0	0	0	0	0	0	0	0	0	0	0	0	0	0	0	0	0	0	0	0	0	0	0
OTU535	0	0	0	1	0	1	1	6	2	0	0	0	0	0	0	0	0	0	0	1	0	0	116	0	0	0	0	0	1	0	0	0	0	0	0	0	0	3	0	0	0	0	0	0	0	0	0	0	0
OTU880	2	0	0	0	0	0	0	0	0	0	0	0	0	6	0	0	0	0	2	0	0	0	0	0	0	0	0	0	3	0	0	0	1	0	0	0	1	0	2	0	0	0	0	0	1	0	0	0	0
OTU775	1	0	0	0	0	0	0	0	0	0	0	0	0	0	0	0	0	1	0	0	0	0	0	0	0	0	0	0	0	3	0	0	0	0	0	0	0	0	0	0	0	0	0	0	0	0	0	0	0
OTU469	0	0	0	0	1	0	0	0	0	0	2	0	0	0	0	0	0	0	0	0	0	1	0	0	0	0	1	0	0	0	0	0	0	0	0	0	10	1	0	0	0	0	0	0	0	0	0	0	0
OTU578	0	0	0	0	0	7	0	0	0	0	0	0	0	0	0	0	0	0	6	0	0	0	0	0	0	0	0	0	3	0	0	20	0	0	0	0	57	0	5	0	0	0	0	0	0	0	0	0	0
OTU967	0	0	0	0	0	0	0	0	0	0	0	0	0	0	0	0	0	0	0	0	0	0	0	0	0	0	0	0	0	0	0	0	0	0	0	0	0	0	0	0	0	0	0	0	0	0	0	0	0
OTU464	0	0	1	3	1	0	0	0	4	10	2	0	1	4	0	0	0	5	0	0	0	13	0	0	0	0	0	0	0	0	0	0	1	1	0	0	0	0	0	1	0	0	2	0	0	0	0	0	0
OTU588	0	0	0	0	0	3	0	0	0	0	0	0	0	0	0	0	0	0	0	0	0	0	0	0	0	0	0	0	0	0	0	0	0	0	0	0	53	1	0	0	0	0	0	0	0	0	0	0	3
OTU978	0	0	0	1	0	0	0	0	0	0	0	1	0	0	23	0	0	0	1	0	1	0	2	0	0	0	0	0	3	0	0	0	9	0	9	0	0	0	0	0	0	0	0	0	0	0	0	0	0
OTU473	0	0	0	0	0	0	0	0	0	0	0	281	0	0	0	0	0	0	0	0	0	0	0	0	0	0	0	0	0	0	0	0	0	0	0	0	0	0	0	0	0	0	0	0	0	0	0	0	0
OTU574	0	0	0	0	0	0	0	0	0	0	0	0	0	0	0	0	0	0	0	0	0	0	0	0	0	0	0	0	0	0	0	173	0	0	0	0	0	0	0	0	0	0	0	0	0	0	0	0	0
OTU940	0	0	0	0	0	18	0	0	0	0	0	0	0	0	0	0	0	0	10	0	0	0	0	0	1	0	0	0	0	0	0	0	0	0	0	6	0	0	0	0	0	0	0	0	0	0	0	0	0
OTU715	0	3	0	0	0	0	0	0	0	0	0	3	0	0	0	0	0	0	2	2	0	0	0	0	0	0	0	0	5	0	0	2	0	0	1	0	1	0	6	2	0	0	0	0	1	0	0	0	0
OTU587	0	0	0	0	0	0	1	0	0	0	1	0	0	0	0	0	0	1	2	0	0	0	0	0	0	0	0	0	1	0	0	0	0	0	0	0	7	1	0	1	0	0	0	0	0	0	0	0	0
OTU495	0	0	0	0	0	0	0	0	0	0	0	0	0	0	0	0	0	2	0	0	0	0	0	0	0	0	0	0	0	0	0	0	0	0	0	0	0	0	0	0	1	1	1	0	0	186	0	0	6
OTU701	0	0	0	0	0	0	0	0	0	0	0	0	0	0	0	0	0	0	1	0	0	0	0	0	0	0	0	0	1	0	0	0	0	0	0	0	0	0	0	0	9	0	0	0	0	0	0	0	0
OTU421	6	0	0	3	0	9	0	0	0	0	0	0	0	0	0	0	0	0	27	3	0	0	0	0	0	0	0	1	3	0	0	3	0	0	15	2	0	0	0	1	1	0	0	0	0	0	0	0	0
OTU954	0	0	0	25	0	0	1	0	0	0	1	0	1	0	0	0	0	0	0	0	2	0	0	0	0	0	0	0	2	0	0	0	0	0	0	0	1	0	11	2	0	0	0	0	1	0	10	0	0
OTU770	0	3	0	0	0	0	0	0	0	0	0	0	0	0	0	0	0	1	0	0	0	0	0	0	0	0	0	0	0	0	0	0	0	0	0	0	0	0	0	0	0	0	0	0	0	0	0	0	0
OTU335	21	0	0	0	0	0	0	0	0	0	0	0	0	0	0	0	0	0	1	0	0	0	0	0	0	0	0	0	0	0	0	0	0	0	0	0	5	0	86	0	0	0	0	0	0	0	0	0	0
OTU603	0	0	0	1	0	1	0	0	0	0	0	0	0	3	0	0	0	0	3	1	0	0	0	0	0	0	0	2	0	0	0	1	0	0	0	7	1	11	0	1	1	0	0	1	0	0	0	0	0
OTU585	0	0	0	0	0	0	0	0	0	0	0	0	0	0	0	0	0	0	2	0	0	0	0	0	0	0	0	0	6	0	0	0	0	0	3	0	23	3	0	3	0	0	0	0	0	0	0	0	0
OTU488	0	0	0	0	0	0	0	0	0	0	0	0	0	0	146	0	0	0	0	0	0	0	0	0	0	0	0	0	0	0	0	0	0	0	0	0	0	0	0	0	0	0	0	0	0	0	0	0	0
OTU600	2	0	0	0	0	0	0	0	0	0	0	0	0	0	0	1	0	0	0	0	0	0	0	0	0	0	0	0	0	0	0	1	0	0	0	48	0	0	0	0	0	0	0	0	0	0	0	0	0
OTU548	2	0	0	0	0	0	0	0	0	0	1	0	2	0	0	1	0	0	0	0	0	0	0	0	1	0	0	2	3	1	0	0	0	0	1	0	0	0	9	1	1	0	0	0	1	0	0	0	0
OTU399	0	0	0	0	0	0	0	0	0	0	0	0	0	0	0	0	0	0	0	0	0	0	0	0	0	0	0	0	0	0	0	0	0	0	0	0	0	0	0	0	0	0	0	0	0	0	0	0	0
OTU468	0	0	1	0	1	0	0	0	0	0	36	5	0	0	0	0	0	0	0	0	0	45	0	0	0	0	1	0	0	2	3	18	4	1	0	0	0	0	0	0	0	1	2	0	1	0	0	0	0
OTU641	0	0	0	0	0	0	0	0	0	0	0	1	0	0	0	0	0	0	0	0	0	0	0	0	0	0	0	0	0	0	0	0	0	0	0	0	0	0	0	0	21	0	0	0	0	0	9	0	0
OTU863	0	0	0	0	0	0	0	0	0	0	0	0	0	0	0	0	0	0	0	0	0	0	0	0	0	0	0	0	0	0	0	0	0	0	0	0	0	0	0	0	0	0	0	0	0	0	0	0	0
OTU484	1	0	0	0	0	0	0	0	0	0	2	0	0	2	0	0	0	0	0	0	0	0	0	0	0	0	0	0	0	1	0	2	1	1	0	0	3	0	0	0	0	0	0	0	0	0	0	0	0
OTU996	0	0	1	4	1	0	0	1	0	0	0	0	0	0	0	0	1	0	1	0	0	1	0	0	0	0	0	0	0	0	1	0	4	1	0	0	0	0	0	0	0	2	0	1	1	0	0	1	0
OTU616	0	0	0	22	2	0	0	0	0	0	0	0	0	0	0	0	0	0	0	3	0	0	0	0	0	0	0	0	0	0	0	0	0	0	0	0	0	0	0	0	34	0	0	0	0	0	0	0	0
OTU681	0	0	0	9	0	11	0	0	0	0	0	0	0	0	0	0	0	0	0	0	0	0	0	0	0	0	0	0	0	0	0	0	0	0	0	0	0	0	19	9	1	0	0	0	0	0	0	0	0
OTU720	0	2	0	0	0	3	0	0	0	0	0	0	0	0	0	0	1	0	1	1	2	0	0	0	0	3	0	16	0	0	2	0	1	0	3	0	0	1	0	0	2	0	1	0	2	0	2	0	0
OTU951	0	0	0	1	0	0	0	0	0	0	0	1	0	0	0	0	0	0	0	0	0	0	0	0	0	0	0	0	0	0	0	0	0	0	0	0	1	0	0	0	0	0	0	0	0	0	0	0	0
OTU769	0	0	0	2	0	0	0	0	0	0	0	0	0	0	0	0	0	0	0	0	0	0	0	0	0	0	0	0	0	0	0	0	0	0	0	0	0	0	0	0	0	0	0	0	0	0	0	0	0
OTU591	0	0	0	0	0	0	0	0	0	0	0	0	0	0	0	2	0	0	0	0	0	0	0	0	0	0	0	0	0	0	0	0	0	0	4	0	16	0	19	0	0	0	0	0	0	0	0	0	0
OTU823	1	1	0	2	0	1	0	1	0	0	0	0	0	37	0	0	0	0	2	0	0	0	0	0	0	0	0	0	0	1	1	0	0	0	0	1	0	0	0	1	1	1	0	7	0	0	0	0	2
OTU710	0	0	0	0	0	0	0	0	0	0	0	7	0	0	0	0	0	0	0	28	0	1	0	0	0	2	0	0	0	0	0	0	0	0	3	0	0	0	0	1	0	0	0	0	0	0	0	0	0
OTU219	0	0	0	0	0	0	0	0	0	0	0	0	0	0	0	0	0	0	0	0	0	0	0	0	0	0	0	0	0	0	0	0	0	0	0	0	0	0	0	0	0	0	0	0	0	0	0	0	0
OTU905	0	0	0	0	0	0	0	0	0	0	0	0	0	0	0	0	0	0	0	0	0	0	0	0	0	0	0	0	0	0	0	0	0	0	0	0	0	0	0	0	0	0	0	0	0	0	0	0	0
OTU866	0	0	0	0	0	0	0	0	0	0	0	0	0	0	0	0	0	0	0	0	0	0	0	0	0	0	0	0	0	0	0	0	0	0	0	0	0	0	0	0	0	0	0	0	0	0	0	0	0
OTU922	0	0	0	0	0	0	0	0	0	0	0	0	0	0	0	0	0	0	11	0	0	0	0	0	0	0	0	0	0	0	0	0	0	0	0	0	0	0	0	0	0	0	0	0	0	0	0	0	0
OTU1008	0	0	0	1	0	0	0	0	0	0	0	0	0	0	0	0	0	0	0	0	0	0	0	0	0	0	0	0	0	0	0	0	0	0	11	0	0	0	0	6	0	0	0	0	0	0	0	0	0
OTU874	0	0	0	0	0	0	0	0	0	0	0	0	0	0	0	0	0	0	0	0	0	0	0	0	0	0	0	0	0	0	0	0	0	0	0	0	0	0	0	0	0	1	0	0	0	0	0	0	0
OTU558	3	0	0	0	0	0	0	0	0	0	0	0	0	0	0	0	0	0	2	0	0	0	0	0	0	0	0	9	0	0	0	0	0	0	0	0	3	0	0	6	0	0	0	0	0	0	0	0	0
OTU555	4	0	0	0	2	4	0	0	0	0	0	0	0	0	0	0	0	0	4	1	0	0	0	0	0	0	0	3	0	0	0	1	0	0	1	0	2	0	1	0	0	0	0	0	0	0	0	0	0
OTU635	0	0	0	0	0	0	0	0	0	0	0	6	0	0	0	0	0	0	0	0	0	0	0	0	0	0	0	0	0	0	0	0	0	0	0	0	0	0	0	0	0	0	0	0	0	0	18	0	0
OTU855	0	0	0	0	0	0	0	0	0	0	0	0	0	0	0	0	0	0	0	0	0	0	0	0	0	0	0	0	0	0	0	0	0	0	0	0	0	0	0	0	0	0	0	0	0	0	0	0	0
OTU449	0	0	0	0	0	167	0	0	0	0	0	0	0	0	0	0	0	0	0	0	0	0	0	0	0	0	0	0	0	0	0	0	0	0	0	0	0	0	0	0	0	0	0	0	0	0	0	0	0
OTU1017	0	0	0	0	0	0	0	0	0	0	0	0	0	0	0	0	0	0	0	1	0	0	0	0	0	0	0	0	0	0	0	0	0	0	0	0	0	0	0	0	0	0	0	0	0	0	0	0	0
OTU746	0	0	0	0	0	0	0	0	0	0	0	0	0	0	0	0	0	0	0	0	0	0	0	0	0	0	0	0	0	0	0	0	0	0	0	0	0	0	0	0	0	0	0	0	0	0	0	0	0
OTU862	0	0	0	0	0	8	0	0	0	0	0	0	0	0	0	0	0	0	0	0	0	0	3	0	0	0	0	0	0	0	0	0	0	0	0	0	0	0	0	0	0	0	0	0	0	0	0	0	0
OTU593	0	0	0	0	0	0	0	0	0	0	0	0	0	0	0	0	0	0	0	0	0	0	0	0	0	0	0	0	0	0	0	0	0	0	104	0	0	0	0	0	0	0	0	0	0	0	0	0	0
OTU563	0	0	0	0	0	0	0	0	0	0	0	0	0	0	0	0	0	0	0	0	0	12	0	0	0	0	0	0	0	29	8	1	2	1	9	0	0	0	0	0	0	3	0	0	0	0	0	0	0
OTU876	0	0	0	0	0	0	0	0	0	0	0	0	0	0	0	0	0	0	1	1	0	0	0	0	0	0	0	0	0	0	0	0	0	0	0	0	0	0	0	0	0	0	0	0	0	0	0	0	0
OTU1010	0	0	0	0	0	1	0	0	0	0	0	1	0	0	0	0	0	0	2	0	0	0	0	0	0	0	0	0	2	0	0	0	0	0	1	0	1	0	0	0	1	0	0	0	0	0	0	0	0
OTU767	0	1	0	0	0	0	0	0	0	0	0	0	0	0	0	0	0	1	0	0	0	0	0	0	0	0	0	0	0	0	0	0	0	0	0	0	0	0	0	0	0	0	0	0	0	0	0	0	0
OTU654	0	0	0	0	0	0	0	0	0	0	3	0	0	3	0	0	0	12	0	0	0	0	0	0	0	0	0	0	0	0	0	0	0	2	0	1	0	2	0	0	0	0	0	0	0	0	0	0	0
OTU313	0	0	0	0	0	0	0	0	0	0	0	0	0	20	0	0	0	0	0	0	0	0	0	0	0	0	0	0	0	0	0	1	0	0	1	0	0	0	0	0	0	0	0	0	0	0	0	0	0
OTU673	0	0	0	0	0	0	0	0	0	0	0	0	0	0	0	0	0	0	0	0	0	0	0	0	0	0	0	0	0	0	0	0	0	0	0	0	0	0	0	0	0	0	0	0	0	0	0	0	0
OTU427	0	172	0	0	0	0	0	0	0	0	0	0	0	0	0	0	0	0	0	0	0	0	2	0	0	0	0	0	0	0	0	0	0	0	0	0	0	0	0	0	0	0	0	0	0	0	0	0	0
OTU860	0	0	0	0	0	11	0	0	0	0	0	0	0	0	0	0	0	0	0	0	0	0	0	1	0	0	0	0	0	0	0	0	0	0	0	0	0	0	0	0	0	0	0	0	0	0	0	0	0
OTU677	0	0	0	0	0	0	0	0	0	0	0	0	0	0	0	0	0	0	0	0	0	0	0	0	0	0	0	0	0	0	0	0	0	0	0	0	0	0	0	0	0	0	0	0	0	0	0	0	0
OTU929	4	8	0	0	0	0	0	0	0	0	0	0	0	0	0	0	0	0	0	0	3	0	0	0	0	0	0	4	0	0	0	0	0	0	0	0	0	0	1	3	0	0	0	0	0	0	0	0	0
OTU871	0	0	0	0	0	11	0	0	0	0	0	0	0	0	0	0	0	0	0	0	0	0	0	0	1	0	0	0	0	0	0	0	0	0	0	0	0	0	0	0	0	0	0	0	0	0	0	0	0
OTU308	0	0	1	2	0	0	3	0	0	0	2	0	0	0	1	0	0	9	0	0	4	4	0	0	0	0	0	0	0	0	0	0	3	7	0	1	1	0	0	1	0	1	0	0	3	0	0	0	0
OTU821	2	0	0	2	0	1	0	0	0	0	0	0	0	0	0	0	0	0	0	0	0	0	0	0	0	0	0	0	0	0	0	0	0	0	0	0	0	1	0	3	0	0	0	0	0	0	0	0	0
OTU865	0	10	0	0	0	0	0	0	0	0	0	0	0	0	0	0	0	0	3	0	0	0	0	0	0	0	0	0	5	0	0	0	0	0	0	0	0	0	0	0	0	0	0	0	0	0	0	0	0
OTU220	0	0	0	0	0	0	0	0	0	0	0	0	0	0	0	0	0	0	0	0	0	0	0	0	0	0	0	0	0	0	0	0	0	0	0	0	0	0	0	0	0	0	0	0	0	0	0	0	0
OTU831	0	0	0	0	0	0	0	0	0	0	0	0	0	0	0	0	0	0	0	0	0	0	0	0	0	0	0	0	0	0	0	0	0	0	0	0	0	0	0	0	0	0	0	0	0	0	0	0	0
OTU627	0	3	0	0	0	0	0	6	0	0	0	0	0	0	0	1	0	0	0	0	0	0	0	0	0	0	0	1	3	5	2	0	0	0	6	0	8	0	0	0	3	0	5	0	0	0	0	0	0
OTU452	2	0	0	0	0	68	0	0	0	0	0	0	0	0	0	0	0	0	0	0	0	0	0	0	0	0	0	3	0	0	0	0	0	0	0	0	1	0	0	0	10	0	0	0	0	0	0	0	0
OTU500	0	4	0	0	1	0	0	1	0	0	1	0	0	0	0	0	0	0	0	0	1	0	0	0	0	0	1	0	3	5	0	0	0	0	1	0	0	3	0	0	0	0	0	0	0	0	0	0	0
OTU697	0	0	0	0	0	0	0	0	0	0	0	0	0	5	0	0	0	0	4	5	0	0	0	0	0	0	0	0	1	0	0	0	0	0	3	0	1	0	0	0	0	0	0	0	0	0	0	0	0
OTU856	0	0	0	0	0	0	0	0	0	0	0	0	0	0	0	0	0	0	0	0	0	0	0	0	0	0	0	0	0	0	0	0	0	0	0	0	1	0	0	0	0	0	0	0	0	0	1	0	0
OTU486	0	0	0	0	0	0	0	0	0	0	0	0	0	0	100	0	0	0	0	0	0	0	0	0	0	0	10	0	0	0	10	0	0	0	0	0	0	0	0	0	0	0	0	0	0	0	0	0	0
OTU1005	0	0	0	0	0	0	0	0	0	0	0	2	0	0	0	0	0	0	29	0	0	0	0	0	0	0	0	0	4	0	0	0	0	0	0	0	0	0	0	0	16	0	0	0	0	0	0	0	0
OTU567	1	0	0	0	2	0	0	1	0	0	0	1	4	0	3	1	0	0	0	0	0	0	0	0	0	3	2	1	1	4	1	0	0	0	0	0	0	2	1	0	0	0	0	0	7	0	0	1	0
OTU873	0	0	0	0	0	0	0	0	0	0	0	0	0	0	0	0	0	0	0	0	0	0	0	0	0	0	0	0	0	0	0	0	0	0	0	0	0	0	0	1	0	0	0	0	0	0	0	0	0
OTU433	1	0	0	26	0	0	0	0	0	0	0	0	0	0	0	0	0	0	0	0	0	0	0	0	0	0	0	0	1	0	0	0	0	2	0	0	0	1	0	0	0	0	0	0	0	0	0	0	0
OTU766	0	0	0	0	0	0	0	0	0	0	0	0	0	0	0	0	0	0	0	0	0	0	0	0	0	0	0	0	0	0	0	0	0	0	0	0	0	0	0	0	0	0	0	0	0	0	0	0	0
OTU1013	0	0	0	0	0	0	0	0	0	0	0	0	0	0	0	0	0	0	0	0	0	0	0	0	0	0	0	0	0	0	0	0	0	0	0	0	0	0	0	0	0	0	0	0	0	0	0	0	0
OTU738	0	0	0	0	0	0	0	0	0	0	0	0	0	0	0	0	0	0	0	0	0	0	0	0	0	0	0	0	0	0	0	0	0	0	0	0	0	0	0	0	0	0	0	0	0	0	0	0	0
OTU542	1	0	0	1	1	1	0	0	1	0	2	0	0	0	0	0	1	0	1	0	0	2	0	3	4	0	0	2	0	0	1	0	0	2	0	2	0	0	1	0	1	0	0	0	0	0	1	4	7
OTU609	0	0	0	0	0	0	0	0	0	0	0	0	0	0	0	0	0	0	1	0	0	0	0	0	0	0	0	0	0	0	0	0	0	0	0	0	0	0	37	1	64	0	0	0	0	0	0	0	0
OTU659	0	0	0	1	0	0	0	0	0	0	0	0	0	0	0	0	0	0	0	0	0	0	0	0	0	0	0	0	0	0	0	0	0	0	0	0	1	0	1	0	0	0	0	0	0	0	0	0	0
OTU854	1	1	0	0	1	0	0	0	0	0	0	0	0	0	0	1	0	0	0	0	0	0	0	0	3	0	0	1	2	0	0	1	3	0	3	0	0	2	3	0	0	0	0	0	0	0	0	0	0
OTU526	0	7	0	0	0	26	0	0	0	0	0	0	0	0	0	0	0	0	0	0	0	0	0	0	0	0	0	0	0	0	0	0	0	0	0	0	0	0	0	0	0	0	0	0	0	0	0	0	0
OTU990	0	0	0	0	0	0	0	0	0	0	0	0	0	0	0	0	0	0	0	0	0	0	0	0	0	0	0	0	0	0	0	0	0	0	0	0	0	0	0	0	0	0	0	0	0	0	0	0	0
OTU714	0	0	0	0	0	0	0	0	0	0	0	0	0	0	0	0	0	0	0	0	0	0	0	0	0	0	0	0	0	0	0	0	0	0	0	0	1	0	19	0	0	0	0	0	0	0	0	0	0
OTU668	0	0	0	0	0	0	0	0	0	0	0	0	0	0	0	0	0	0	0	0	0	0	0	0	0	0	0	0	0	0	0	0	0	0	0	0	0	0	0	0	0	0	0	0	0	0	0	0	0
OTU755	0	0	0	0	0	0	0	0	0	0	0	0	0	0	0	0	0	0	0	0	0	0	0	0	0	0	0	0	0	0	0	0	0	0	0	0	0	0	0	0	0	0	0	0	0	0	0	0	0
OTU776	0	2	0	0	0	0	0	0	0	0	0	0	0	0	0	0	0	0	0	0	0	0	0	0	0	0	0	0	0	0	0	0	0	0	0	0	0	0	0	0	0	0	1	0	0	0	0	0	0
OTU422	0	97	0	0	0	0	0	0	0	0	0	0	0	0	0	0	0	0	0	0	0	0	0	0	0	0	0	0	1	0	0	0	0	0	0	0	0	0	0	0	0	44	0	0	0	0	0	0	0
OTU764	0	0	0	0	0	0	0	0	0	0	0	0	0	0	0	0	0	0	0	0	0	0	0	0	0	0	0	0	0	0	0	0	0	0	0	0	0	0	0	0	0	0	0	0	0	0	0	0	0
OTU959	0	0	0	0	0	0	0	0	0	0	0	0	0	0	0	0	0	0	0	0	0	0	0	0	0	0	0	0	0	0	0	0	0	0	0	0	0	0	0	0	0	0	0	0	0	0	0	0	0
OTU707	0	0	0	0	0	0	0	0	0	0	0	0	0	0	0	0	0	0	0	0	0	0	0	0	0	0	0	0	0	0	0	0	0	0	0	0	0	0	0	0	0	0	0	0	0	0	0	0	0
OTU991	0	0	0	0	0	0	0	0	0	0	0	0	0	0	0	0	0	0	0	0	0	0	0	0	0	0	0	0	0	0	0	0	0	0	0	0	0	0	0	0	0	0	0	0	0	0	0	0	0
OTU749	0	0	0	10	0	0	0	0	0	0	0	0	1	0	0	0	0	0	0	0	0	0	0	0	0	0	0	0	0	1	0	0	0	0	0	0	0	0	0	0	0	0	0	0	0	0	0	0	0
OTU750	0	0	0	0	0	0	0	0	0	0	0	0	0	0	0	0	0	0	0	0	0	0	0	0	0	0	0	0	0	0	0	0	0	0	0	0	0	0	0	0	0	0	0	0	0	0	0	0	0
OTU696	0	0	0	0	0	0	0	0	0	0	0	0	0	0	0	0	0	0	0	0	0	0	0	0	0	0	0	0	0	0	0	0	0	0	0	0	0	0	0	0	0	0	0	0	0	0	0	0	0
OTU890	0	0	0	0	0	0	0	0	0	0	0	0	0	1	0	9	0	0	0	0	0	0	0	0	0	0	0	0	0	0	0	0	0	0	0	0	0	0	6	11	0	0	0	0	0	0	0	0	0
OTU824	0	0	0	0	0	1	0	0	0	0	0	0	0	0	0	0	0	0	0	0	0	0	0	0	0	0	0	0	0	0	0	0	0	0	0	1	0	0	5	0	5	0	0	0	0	0	0	0	0
OTU491	0	0	0	0	0	0	0	0	0	0	0	0	0	0	69	0	0	0	0	0	0	0	0	0	0	0	0	7	0	0	0	0	38	0	0	0	0	0	0	0	0	0	0	0	0	0	0	0	0
OTU419	3	0	0	1	0	1	0	0	0	0	0	0	0	1	0	0	0	0	0	1	0	0	0	0	0	0	0	0	0	0	0	0	0	0	1	0	1	1	0	0	0	0	0	0	0	0	0	0	0
OTU339	0	0	0	0	0	0	0	0	0	0	0	0	0	0	0	0	0	0	0	0	0	0	1	0	0	0	0	34	0	0	0	0	1	0	1	0	0	0	1	0	0	0	0	4	0	0	0	0	0
OTU778	0	2	0	0	0	0	0	0	0	0	0	0	0	0	0	0	0	0	0	0	0	0	0	0	0	0	0	0	0	0	0	0	0	0	0	0	0	0	0	0	0	0	0	0	0	0	0	0	0
OTU837	0	0	0	0	0	0	0	0	0	0	0	0	0	0	0	0	0	0	0	0	0	0	0	0	0	0	0	0	0	0	0	0	0	0	0	0	0	0	0	0	0	0	0	0	0	0	0	0	0
OTU889	0	0	0	0	0	2	0	0	0	0	0	0	0	0	0	0	0	0	1	0	0	0	0	0	0	0	0	0	0	0	0	0	0	0	0	1	2	0	0	3	0	0	0	3	0	0	0	0	0
OTU836	0	0	0	0	0	0	0	0	0	0	0	0	0	0	0	0	0	0	0	0	0	0	0	0	0	0	0	0	0	0	1	0	0	0	0	0	0	0	0	0	0	0	0	0	0	0	0	0	0
OTU850	0	0	0	0	0	0	0	1	0	0	0	0	0	2	0	1	0	0	0	0	0	0	0	0	0	0	0	0	0	1	0	1	0	0	0	0	0	0	0	0	0	0	0	0	0	0	0	0	0
OTU528	0	0	0	0	0	0	0	0	0	0	0	0	0	0	0	0	0	0	0	0	0	0	0	0	0	0	0	0	0	0	0	0	0	0	0	0	0	0	0	0	0	0	0	0	0	0	0	0	3
OTU672	0	0	0	0	0	0	0	0	0	0	0	0	0	0	0	0	0	0	0	0	0	0	0	0	0	0	0	0	0	0	0	0	0	0	0	0	0	0	0	0	16	0	0	0	0	0	0	0	0
OTU595	0	1	0	0	0	0	0	0	0	0	0	1	0	0	0	0	0	0	0	0	0	0	0	0	0	0	0	0	0	1	0	0	0	0	22	0	0	0	1	3	0	0	0	0	0	0	0	0	0
OTU946	0	0	0	0	0	0	0	0	0	0	0	0	0	0	0	0	0	0	0	0	0	0	0	0	0	0	0	0	0	1	0	0	0	0	0	0	0	0	0	0	0	0	0	0	0	0	0	0	0
OTU615	0	0	0	0	0	0	0	0	0	0	0	0	0	0	0	0	0	0	0	0	0	0	0	0	0	0	0	0	0	0	0	0	0	0	0	0	0	0	0	0	74	0	0	0	0	0	0	0	0
OTU727	0	0	0	0	0	0	0	0	0	0	0	0	0	0	0	0	6	0	0	0	0	0	0	0	0	0	0	0	0	0	0	0	0	0	0	0	0	0	0	0	0	0	0	0	0	0	0	0	0
OTU973	0	0	0	0	0	1	0	0	0	0	0	0	0	2	0	0	0	0	0	0	0	0	0	0	0	0	0	0	0	0	0	1	0	0	0	0	0	0	0	2	0	0	0	0	0	0	0	0	0
OTU708	0	0	0	0	0	0	0	0	0	0	0	0	0	0	0	0	0	0	0	0	0	0	0	0	0	0	0	0	0	0	0	0	0	0	0	0	0	0	0	0	0	0	0	0	0	0	0	0	0
OTU923	0	0	0	0	0	0	0	0	0	0	0	0	0	0	0	0	0	0	3	0	0	0	0	0	0	0	0	0	0	0	0	0	0	0	0	0	0	0	0	0	0	0	0	0	0	0	0	0	0
OTU982	0	0	0	0	0	0	0	0	0	0	0	0	0	0	0	0	0	0	0	0	0	0	0	0	0	0	0	0	0	0	0	0	0	0	0	0	0	0	0	0	0	0	0	0	0	0	0	0	0
OTU440	0	0	0	71	0	0	0	0	0	0	0	0	0	0	0	0	0	0	0	0	0	0	0	0	0	0	0	0	0	0	0	0	0	0	1	0	0	0	0	1	0	0	0	0	0	0	0	0	0
OTU432	0	0	0	3	0	0	0	0	0	0	1	0	0	0	0	0	1	0	0	1	1	0	0	0	9	0	0	2	1	0	0	0	0	0	0	3	0	0	0	0	0	0	0	0	0	0	0	0	2
OTU660	0	0	0	0	0	0	0	0	0	0	0	0	0	0	0	0	0	0	0	0	0	0	0	0	0	0	0	0	0	0	0	0	0	0	0	0	0	0	0	0	0	0	0	0	0	0	0	0	0
OTU730	0	0	0	0	0	0	0	0	0	0	0	0	0	7	0	0	0	0	0	4	0	0	0	0	0	0	0	0	0	0	0	0	0	0	0	1	0	0	0	4	0	0	0	1	0	0	0	0	0
OTU631	0	0	0	0	0	0	0	0	0	0	0	0	0	0	0	0	0	0	0	0	0	0	0	0	0	0	0	0	0	0	0	0	0	0	0	0	0	0	0	0	0	0	0	0	2	0	0	0	0
OTU938	0	0	0	0	18	0	0	0	0	0	0	0	0	0	0	0	0	0	0	0	0	0	0	0	0	0	0	0	0	0	0	0	0	0	0	0	0	0	4	30	0	0	0	0	0	0	0	0	0
OTU670	1	2	0	0	0	0	0	0	0	0	0	0	0	0	0	0	0	0	1	0	0	0	0	0	0	0	0	0	0	0	0	0	0	0	0	0	3	0	1	0	1	0	0	0	0	0	0	0	0
OTU411	26	0	0	1	2	1	0	0	0	2	0	0	3	0	2	0	0	2	0	2	0	1	0	3	1	1	0	0	0	0	5	4	2	5	0	2	0	0	0	0	0	0	0	1	0	0	0	0	0
OTU928	0	0	0	0	0	0	0	0	0	0	0	0	0	0	0	0	0	0	0	0	0	0	0	0	0	0	0	0	0	0	0	0	0	0	0	0	0	0	0	0	0	0	0	0	0	0	0	0	0
OTU747	0	0	0	0	0	0	0	0	0	0	0	0	0	0	0	0	0	0	0	0	0	0	0	0	0	0	0	0	0	0	0	0	0	0	0	0	0	0	0	0	0	0	0	0	0	0	0	0	0
OTU700	0	0	0	0	0	0	1	1	0	0	0	0	0	0	0	0	8	0	0	2	0	0	0	0	0	0	0	0	2	0	1	0	0	0	1	0	1	0	0	0	0	0	0	0	1	0	0	0	0
OTU845	0	1	0	0	0	0	0	0	0	0	0	0	0	0	0	0	0	0	0	0	0	0	0	0	0	0	0	0	0	0	0	0	0	0	0	0	0	0	0	0	0	0	0	0	0	0	0	0	0
OTU817	0	0	0	0	0	0	0	0	0	0	0	0	0	0	0	0	0	0	0	0	0	0	0	0	0	0	0	0	0	0	0	0	0	0	0	0	0	0	0	0	0	0	0	0	0	0	0	0	0
OTU413	64	0	0	0	0	0	0	0	0	0	0	0	0	0	0	0	0	0	0	0	0	0	0	0	0	0	6	0	0	0	0	0	0	0	0	0	0	0	0	14	0	0	0	0	0	0	0	0	0
OTU964	2	1	0	0	0	2	0	0	0	0	0	1	0	0	0	0	0	0	0	2	0	0	0	0	0	0	1	1	0	0	0	4	0	0	1	3	1	0	0	1	5	0	0	0	2	0	0	0	0
OTU581	0	0	0	0	0	0	0	0	0	0	0	0	0	0	50	0	0	0	0	0	0	0	0	0	0	0	0	11	0	0	0	0	24	0	0	0	0	0	0	0	0	0	0	0	0	0	0	0	0
OTU702	0	0	0	2	0	0	0	0	0	0	0	0	0	0	0	0	0	0	0	0	0	0	0	0	0	0	0	0	2	2	0	0	0	3	0	0	4	0	0	0	0	0	0	0	0	0	0	0	0
OTU870	0	0	0	0	0	0	0	0	0	0	0	0	0	0	0	0	0	0	0	0	0	0	0	0	0	0	0	0	0	0	0	0	0	0	0	0	0	0	0	0	0	0	0	0	0	0	0	0	0
OTU872	0	0	0	0	0	0	0	0	0	0	0	0	0	0	0	0	0	0	0	0	0	0	0	0	0	0	0	0	0	0	0	0	0	0	0	0	0	0	12	0	0	0	0	0	0	0	0	0	0
OTU884	0	0	0	0	0	0	0	0	0	0	0	0	0	0	0	0	0	0	0	0	0	0	0	0	0	0	0	0	0	0	0	0	0	0	0	0	0	0	0	0	0	0	0	0	0	0	0	0	0
OTU902	0	0	0	0	4	0	0	0	0	0	0	10	0	0	6	0	1	0	0	0	0	0	0	0	0	0	3	4	0	0	9	0	2	0	0	0	0	0	0	0	0	0	0	0	7	0	0	0	0
OTU732	0	0	0	0	0	0	0	0	0	0	0	0	0	0	0	0	0	0	0	0	0	0	0	0	0	0	0	0	0	0	0	0	0	0	0	0	0	0	0	0	0	0	0	0	0	0	0	0	0
OTU768	0	0	0	0	0	0	0	0	0	0	0	0	0	0	0	0	0	0	0	0	0	0	0	0	0	0	0	0	0	0	0	0	0	0	0	0	0	0	0	0	0	0	0	0	0	0	0	0	0
OTU839	0	0	0	0	0	1	0	0	0	0	0	0	0	0	0	0	0	0	0	0	0	0	0	0	0	0	0	2	0	0	0	0	0	0	0	0	0	0	0	0	0	0	0	0	0	0	0	0	0
OTU657	0	0	0	0	0	0	0	0	0	0	0	0	0	0	0	3	0	0	0	0	0	0	0	0	0	0	0	0	1	0	0	1	0	0	0	0	0	0	0	0	0	0	0	0	0	0	0	0	0
OTU830	0	0	0	0	0	0	0	0	0	0	0	0	0	0	0	0	0	0	0	0	0	0	0	0	0	0	0	0	1	0	0	0	0	0	0	0	0	1	0	0	0	0	0	0	0	0	0	0	0
OTU443	0	0	0	0	0	0	0	0	1	3	0	0	0	0	0	0	0	0	1	0	0	0	0	0	0	0	0	0	0	0	0	0	0	0	0	0	0	0	0	0	0	0	0	0	0	0	0	0	0
OTU803	0	0	0	0	0	0	0	0	0	0	0	0	0	0	0	0	0	0	0	0	0	0	0	0	0	0	0	0	0	0	0	0	0	0	0	0	0	0	0	0	7	0	0	0	1	0	0	0	0
OTU886	0	0	0	1	0	2	0	0	0	0	1	0	0	0	0	0	0	0	0	0	0	0	0	0	0	0	0	0	0	0	0	0	0	8	0	36	1	0	0	0	0	0	0	0	0	0	0	0	1
OTU586	0	0	0	0	0	1	0	0	0	0	0	0	0	5	0	0	0	0	0	0	0	0	0	0	0	0	3	1	1	0	0	0	0	0	0	1	5	0	1	0	8	0	0	0	0	0	0	0	0
OTU745	0	0	0	0	0	0	0	0	0	0	0	0	0	0	0	0	0	0	1	0	0	0	0	0	0	0	0	0	0	0	0	1	0	0	0	0	0	0	0	0	0	0	0	0	0	0	0	0	0
OTU810	3	0	0	0	0	1	0	0	0	0	0	0	0	0	0	0	0	0	0	1	0	0	0	0	0	0	0	0	1	0	0	1	0	0	0	0	0	0	0	1	3	0	0	0	0	0	0	0	0
OTU888	1	0	0	0	1	0	0	0	0	0	0	0	0	0	0	0	0	0	0	0	3	0	0	0	0	0	0	0	0	0	0	0	0	0	0	0	0	12	0	2	0	0	0	0	1	0	0	0	0
OTU481	1	0	0	0	0	0	0	0	0	0	0	0	0	2	0	0	0	1	0	1	0	0	0	0	0	0	0	1	0	0	1	0	0	0	0	0	3	0	0	1	0	0	0	0	0	0	0	0	1
OTU806	0	1	0	0	0	0	0	0	0	0	0	0	0	0	0	0	0	0	0	0	0	0	0	29	0	0	0	0	0	0	0	0	0	0	0	0	0	0	0	0	0	0	0	0	0	0	0	0	0
OTU462	0	0	1	4	0	5	1	12	1	1	4	0	6	9	3	1	3	0	0	0	0	0	0	1	0	0	0	1	1	1	0	0	0	0	0	0	4	0	0	0	0	0	0	1	0	0	0	0	0
OTU460	0	0	0	0	0	2	0	20	0	0	0	0	0	0	0	0	0	0	0	0	0	0	1	0	0	0	0	0	0	0	0	0	0	0	0	0	0	0	0	0	0	0	0	0	0	0	0	0	0
OTU1007	0	0	0	0	0	0	0	0	0	0	0	0	0	0	0	0	0	0	16	0	0	0	0	0	0	0	0	0	0	0	0	0	0	0	0	0	0	0	0	0	0	0	0	0	0	0	0	0	0
OTU909	0	0	0	0	0	0	1	0	0	0	0	0	0	0	0	0	0	0	0	2	0	0	0	0	0	0	0	0	1	4	0	0	0	0	1	0	0	0	1	1	0	1	0	6	0	0	0	0	0
OTU552	10	0	0	0	0	0	0	0	0	0	0	7	0	0	0	0	0	0	0	0	0	0	0	0	0	0	27	0	0	0	0	0	0	0	1	0	0	0	0	0	0	0	0	0	0	0	0	0	0
OTU832	0	1	0	0	0	0	0	0	0	0	0	0	5	0	0	0	0	0	0	0	0	0	0	0	0	0	1	0	0	5	4	12	0	1	0	0	0	2	0	0	0	4	0	0	0	0	0	0	0
OTU485	1	0	0	0	0	0	0	0	0	0	0	0	0	0	19	0	0	0	0	0	0	0	0	0	0	0	4	0	0	0	22	0	0	0	0	0	0	0	0	0	0	0	0	0	0	0	0	0	0
OTU802	0	0	0	0	0	0	0	0	0	0	0	0	0	0	0	0	0	0	7	0	0	0	0	0	0	0	0	0	0	0	0	0	0	0	0	0	0	0	0	0	0	0	0	0	0	0	0	0	0
OTU415	1	0	0	3	0	0	0	0	0	0	0	3	1	0	0	0	14	0	0	0	0	0	1	0	0	0	0	0	0	0	0	0	0	0	0	0	0	0	0	0	0	0	0	0	0	0	0	0	0
OTU948	0	0	0	0	0	0	0	0	0	0	0	0	0	0	0	0	0	2	0	0	0	0	0	0	0	0	0	0	0	0	0	0	0	0	0	0	0	0	0	0	0	0	0	0	0	0	0	0	0
OTU726	0	0	0	6	1	0	0	0	0	0	0	1	0	2	0	0	0	0	1	11	0	0	0	0	0	0	0	1	2	0	0	0	0	0	0	0	2	0	2	1	0	6	0	0	0	0	0	0	0
OTU861	0	0	0	0	0	0	0	0	0	0	0	0	0	0	0	0	0	0	0	0	0	0	0	2	0	0	0	0	0	0	0	0	0	0	0	0	0	0	0	0	0	0	0	0	0	0	0	0	0
OTU989	5	0	0	0	2	0	0	0	0	0	0	1	0	0	0	0	0	0	7	0	0	0	0	0	0	0	0	0	0	0	0	0	0	0	5	0	0	0	1	0	0	0	0	0	0	0	0	0	0
OTU717	0	0	0	0	0	0	0	0	0	0	0	0	0	0	0	0	2	0	0	0	0	0	0	0	0	0	0	0	0	0	0	0	0	1	0	1	0	0	0	1	0	0	0	1	0	0	0	0	1
OTU728	2	0	0	0	0	0	1	0	0	1	0	0	0	0	0	0	0	0	0	0	0	0	0	0	0	0	1	0	0	0	0	0	0	0	0	0	0	0	0	0	2	0	0	0	0	0	0	0	0
OTU1004	1	0	0	0	0	0	0	0	0	0	0	1	0	0	0	0	0	0	0	0	0	0	0	0	0	0	0	0	0	0	0	0	0	0	0	0	0	0	0	0	0	0	0	0	0	0	0	0	0
OTU646	0	4	3	0	0	0	0	0	0	0	1	0	0	2	0	0	0	0	0	0	0	0	0	0	2	0	0	0	0	0	2	0	0	1	0	0	1	0	0	0	0	0	1	4	0	0	1	0	10
OTU787	0	0	1	1	0	1	0	1	0	0	2	0	0	0	0	1	0	2	0	2	0	1	3	0	0	1	0	0	1	0	0	0	0	0	0	0	3	1	0	0	0	0	0	0	0	0	0	0	0
OTU613	0	0	0	0	0	0	0	0	0	0	0	0	0	0	0	0	0	0	0	0	0	0	0	0	0	0	0	0	0	0	0	0	0	0	0	0	0	0	0	0	24	0	0	0	0	0	0	0	0
OTU877	1	0	0	0	0	0	0	0	0	0	0	0	0	0	0	0	0	0	1	0	0	0	0	0	0	0	0	0	0	0	0	0	0	0	0	0	1	0	0	0	0	0	0	0	0	0	0	0	0
OTU919	0	0	0	0	0	0	1	0	0	0	0	0	0	0	0	0	0	0	1	0	0	0	0	0	0	0	0	0	0	0	0	1	0	0	1	0	0	0	0	0	0	0	0	0	0	0	0	0	0
OTU685	0	0	0	0	0	0	0	0	0	0	0	0	0	0	0	0	0	0	0	0	0	0	0	0	0	0	0	0	0	0	0	0	0	0	0	0	0	0	20	0	0	0	0	0	0	0	0	0	0
OTU945	0	0	0	0	0	0	0	0	0	0	0	0	0	0	0	0	0	0	0	0	0	0	0	0	0	0	0	0	0	0	0	0	0	0	0	0	0	0	0	0	0	0	0	0	0	0	0	0	0
OTU459	0	0	0	0	0	0	1	0	0	0	0	0	0	0	0	0	0	0	0	0	0	0	0	2	0	0	0	0	0	0	0	0	0	0	0	0	0	0	0	0	0	0	0	1	1	0	0	0	0
OTU709	0	0	0	0	0	0	0	0	0	0	0	0	0	0	0	0	0	0	0	0	0	0	0	0	0	0	0	0	0	0	0	0	0	0	0	0	0	0	0	0	0	0	0	0	0	0	0	0	0
OTU1014	2	0	0	1	3	0	0	0	0	0	1	1	0	0	0	1	0	0	4	0	0	0	0	0	1	0	0	1	3	1	0	0	0	0	0	0	1	0	1	0	0	0	0	0	1	0	3	0	0
OTU492	0	0	0	0	0	0	0	0	0	0	0	0	0	0	0	0	45	0	0	0	0	0	0	0	0	0	0	0	0	0	0	0	0	0	0	0	0	0	0	0	0	0	0	0	0	0	0	0	0
OTU539	0	0	0	0	0	0	0	0	0	0	0	0	0	0	0	0	0	0	0	0	0	0	0	50	0	0	0	0	0	0	0	0	0	0	0	0	0	0	0	0	0	0	0	0	0	0	0	0	0
OTU758	2	4	0	0	0	0	0	0	0	0	0	0	0	0	0	0	0	1	0	0	0	0	0	0	0	0	0	0	0	1	1	0	0	0	0	0	0	0	0	0	0	0	0	0	0	0	0	0	0
OTU920	0	0	0	0	0	0	0	0	0	0	0	0	0	0	0	0	0	0	0	0	0	0	0	0	0	0	0	0	0	0	0	2	0	0	0	0	0	0	0	0	8	0	0	0	0	0	2	0	0
OTU683	0	0	0	0	0	0	0	0	0	0	0	0	0	0	0	0	0	0	0	0	0	0	0	0	0	0	0	0	0	0	0	0	0	0	0	0	0	0	0	0	0	0	0	0	0	0	0	0	0
OTU774	0	0	0	0	0	0	0	0	0	0	0	0	0	0	0	0	0	0	0	0	0	0	0	0	0	0	0	0	0	0	0	0	0	0	0	0	0	0	0	0	0	0	0	0	0	0	0	0	0
OTU455	0	0	0	0	0	74	0	0	0	0	0	0	0	0	0	0	0	0	0	0	0	0	0	1	0	0	0	0	0	0	0	0	0	0	0	0	0	0	0	0	0	0	0	0	0	0	0	0	0
OTU933	1	0	0	0	0	8	0	0	0	0	0	0	0	5	0	1	1	2	0	0	0	1	0	0	0	0	0	0	0	0	0	1	0	1	1	0	0	0	0	1	1	1	1	1	0	0	0	0	0
OTU742	0	0	0	0	0	0	0	0	0	0	0	0	0	0	0	0	0	0	0	0	0	0	0	0	0	0	0	0	0	0	0	0	0	0	0	0	0	0	0	0	0	0	0	0	0	0	0	0	0
OTU378	0	0	0	0	0	0	0	0	0	0	0	0	0	0	0	0	0	0	0	0	0	0	0	0	0	0	0	0	0	0	0	0	0	0	0	0	0	0	0	0	0	0	0	0	0	0	0	0	0
OTU977	0	0	0	0	0	0	0	0	0	0	0	0	0	0	0	0	0	0	0	0	0	0	0	0	0	0	0	0	6	0	0	0	0	0	0	0	0	0	0	0	0	0	0	0	0	0	0	0	0
OTU1001	0	0	1	0	0	0	1	0	0	0	0	0	0	0	0	0	0	1	0	0	0	0	0	0	0	0	0	0	0	0	0	0	0	0	0	0	0	1	0	0	0	0	0	0	0	0	0	0	0
OTU565	1	2	0	0	0	0	0	0	0	0	0	0	0	0	0	0	0	0	0	0	0	0	0	0	0	0	0	0	0	10	1	0	0	0	0	0	0	0	0	0	0	0	0	0	0	0	0	0	0
OTU596	0	0	0	0	0	0	0	0	0	0	0	0	0	0	0	0	0	0	0	0	0	0	0	0	0	0	0	0	0	0	0	20	0	0	32	0	0	0	2	0	0	0	0	0	0	0	0	0	0
OTU761	0	0	0	0	0	0	0	0	0	0	0	0	0	0	0	0	0	0	0	0	0	2	0	0	0	0	0	0	0	0	0	0	0	0	0	0	0	0	0	0	0	0	0	0	0	0	0	0	0
OTU939	0	0	0	0	0	0	0	0	0	0	0	0	0	0	0	0	0	0	0	0	0	0	0	0	0	0	0	0	0	0	0	0	0	0	0	0	0	0	0	0	0	0	0	0	0	0	0	0	0
OTU624	0	0	0	0	0	0	0	0	0	0	0	0	0	0	0	0	0	0	0	0	1	0	21	0	0	0	0	0	0	0	0	0	0	0	0	0	0	0	0	0	0	0	0	0	0	0	0	0	0
OTU979	0	0	0	0	0	2	0	0	0	0	0	0	0	0	0	0	0	0	0	0	0	0	0	0	0	0	0	0	0	0	0	0	0	2	0	0	0	0	0	1	0	0	0	0	0	0	0	0	0
OTU43	0	0	0	0	0	0	0	0	0	0	0	0	0	0	0	0	0	0	0	0	0	0	0	0	0	0	0	0	0	0	0	0	0	0	0	0	0	0	0	3	0	0	0	0	0	0	0	0	1
OTU896	0	0	0	0	0	0	0	0	0	0	0	0	0	0	0	0	0	0	0	0	0	0	0	0	0	0	0	0	0	0	0	0	0	0	0	0	0	0	0	1	0	0	0	0	0	0	0	0	0
OTU997	0	0	1	2	0	0	5	0	0	1	0	0	0	1	0	0	0	0	0	0	0	0	0	0	0	0	0	0	0	0	0	0	0	1	0	0	0	0	0	1	0	0	0	0	0	0	0	0	0
OTU841	0	0	0	0	0	0	0	0	0	0	0	0	0	0	0	0	0	0	0	0	0	0	0	0	0	0	0	0	0	2	0	44	0	0	0	0	0	0	0	0	0	0	0	0	0	0	0	0	0
OTU655	1	0	0	1	0	0	0	0	0	2	0	0	0	0	1	0	0	0	0	0	0	0	0	0	0	0	0	0	0	0	0	0	1	0	0	0	0	1	0	0	0	0	0	0	0	0	0	0	0
OTU543	0	1	0	0	2	0	0	0	0	0	0	0	0	0	0	1	1	0	1	0	0	0	0	0	0	1	0	1	0	1	0	0	0	0	1	0	1	0	0	0	0	0	0	0	2	0	0	0	0
OTU447	0	0	0	0	20	0	0	0	0	0	0	0	0	0	0	0	0	0	0	0	0	0	0	0	4	0	7	24	0	0	0	0	0	0	0	0	0	0	0	0	0	0	0	0	0	0	0	0	0
OTU582	0	0	0	0	1	0	0	0	0	0	3	0	0	0	0	0	0	0	0	0	0	0	0	0	0	0	0	2	0	0	0	0	10	0	0	0	0	0	0	0	0	0	0	0	0	0	0	0	0
OTU597	0	0	0	0	0	0	0	0	0	0	0	0	0	0	0	0	0	0	0	0	0	0	0	0	0	0	0	0	0	0	0	0	0	0	11	0	5	0	0	0	0	0	0	0	0	0	0	0	0
OTU910	0	0	0	0	0	0	0	0	0	0	0	0	0	0	0	0	0	0	0	0	0	0	0	0	0	0	0	0	0	0	0	2	0	0	0	0	0	0	0	1	0	0	0	0	0	0	0	0	0
OTU1003	0	0	0	0	0	0	0	0	0	0	0	0	0	0	0	0	2	0	0	0	0	0	0	0	0	0	0	0	0	0	0	0	0	0	0	0	0	0	0	0	0	0	0	0	0	0	0	0	0
OTU949	0	0	0	0	0	0	0	0	0	0	0	0	0	0	0	0	0	0	0	0	0	0	0	0	0	0	0	0	0	0	0	0	0	0	0	0	0	0	0	0	0	0	0	0	0	0	0	0	0
OTU505	1	0	0	0	0	0	0	0	0	0	0	1	0	0	0	0	0	0	1	0	0	0	0	0	0	0	0	0	0	0	0	0	0	0	0	0	0	0	3	0	0	0	0	0	1	0	0	0	0
OTU760	0	0	0	0	0	0	0	0	0	0	0	0	0	0	0	0	0	1	0	0	0	0	0	0	0	0	0	0	0	0	0	0	0	0	0	0	0	0	0	0	0	0	0	0	0	0	0	0	0
OTU792	0	0	0	0	0	0	0	1	0	0	0	0	0	0	0	0	0	0	0	0	0	0	0	0	0	0	0	0	0	3	1	0	0	0	0	0	0	0	0	1	0	0	0	0	0	0	5	0	0
OTU818	0	0	0	0	0	0	0	0	0	0	0	0	0	0	0	0	0	0	0	0	0	0	0	0	0	0	0	0	0	0	0	0	0	0	0	0	0	0	0	0	0	0	0	0	0	0	0	0	0
OTU835	0	0	0	0	0	0	0	0	0	0	0	0	0	0	0	0	0	0	0	0	0	0	0	0	0	0	0	0	0	0	0	0	0	0	0	0	0	0	0	0	0	0	0	0	0	0	0	0	0
OTU875	0	0	0	0	0	0	0	0	0	0	0	0	0	0	0	0	0	0	0	0	0	0	0	0	0	0	0	0	0	0	0	0	0	0	0	0	0	0	0	0	0	0	0	0	0	0	0	0	0
OTU777	0	0	0	0	0	0	0	0	0	0	0	0	0	0	0	0	0	0	0	0	0	0	0	0	0	0	0	0	0	0	0	0	0	0	0	0	0	0	0	0	0	0	0	0	0	0	0	0	0
OTU976	0	0	0	0	0	0	0	1	0	0	0	0	0	0	0	0	0	0	0	0	1	0	0	0	0	0	0	0	0	0	0	0	0	0	0	0	0	0	0	0	0	0	0	0	0	0	0	0	0
OTU722	1	0	0	0	0	0	0	0	0	0	0	0	0	0	0	0	0	0	0	0	0	0	0	0	0	0	0	0	0	0	0	0	0	1	0	0	4	0	0	1	0	0	0	0	0	0	0	0	0
OTU762	0	0	0	0	0	0	0	0	0	0	0	0	0	0	0	0	0	0	0	0	0	0	0	0	0	0	0	0	0	0	0	0	0	0	0	0	0	0	0	0	0	0	0	0	0	0	0	0	0
OTU634	1	0	0	4	0	0	0	0	0	0	0	0	0	0	0	0	0	0	0	0	2	0	0	0	0	0	0	0	0	0	0	0	0	0	0	0	0	0	0	0	0	1	0	0	0	0	2	0	0
OTU602	0	0	0	0	0	0	0	0	0	0	0	0	0	0	0	0	0	0	0	2	0	0	0	0	0	0	0	0	0	0	0	0	0	0	0	0	0	3	4	1	0	0	0	0	0	0	0	0	0
OTU458	0	0	0	0	0	33	0	0	0	0	0	0	0	0	0	0	0	0	0	0	0	0	0	6	0	0	0	0	0	0	0	0	0	0	0	0	0	0	0	0	0	0	0	0	0	0	0	0	0
OTU799	1	0	0	0	0	0	0	0	0	0	0	0	0	0	0	0	0	0	0	0	0	0	0	0	0	0	0	0	2	0	0	0	0	0	1	0	0	0	1	2	5	0	0	0	1	0	0	0	0
OTU1009	0	0	0	0	0	0	0	0	0	0	0	0	0	0	0	0	0	0	0	0	0	0	0	0	0	0	0	0	0	0	0	0	0	0	0	0	0	1	0	0	0	0	0	0	0	0	0	0	0
OTU704	0	0	0	1	0	1	0	0	0	0	0	0	0	0	0	0	0	0	0	0	0	0	0	0	0	0	0	0	0	0	0	0	0	0	0	0	0	0	0	0	0	0	0	0	0	0	0	0	0
OTU941	0	0	0	0	0	0	0	0	0	0	0	0	0	0	0	0	0	0	0	0	0	0	0	0	0	0	0	0	0	0	0	0	0	0	0	0	0	0	0	0	0	0	1	0	0	0	0	0	0
OTU943	0	0	0	0	0	0	0	0	0	0	0	0	0	2	0	0	0	0	1	0	0	0	0	0	0	0	0	0	0	0	0	1	0	0	0	0	0	0	0	0	0	0	0	0	0	0	0	0	0
OTU838	0	0	0	0	0	0	0	0	0	0	0	0	0	0	0	0	0	0	0	0	0	0	0	0	0	1	0	0	0	0	0	0	0	0	0	0	0	0	0	0	0	0	0	0	0	0	0	0	0
OTU1020	0	0	0	0	0	0	0	0	0	0	0	0	0	0	0	0	0	0	0	0	0	0	0	0	0	0	0	0	0	0	0	0	0	0	0	0	0	0	0	0	0	0	0	0	0	0	0	0	0
OTU986	0	0	0	0	0	0	0	0	0	0	0	0	0	0	0	0	0	0	7	0	0	0	0	0	0	0	0	0	0	0	0	0	0	0	0	0	0	0	0	0	0	0	0	0	0	0	0	0	0
OTU430	0	0	37	0	0	0	0	0	0	0	1	0	0	0	0	0	0	0	0	0	0	0	0	0	0	0	0	0	0	0	0	0	0	0	0	0	0	0	0	0	0	0	0	0	0	0	0	0	0
OTU791	0	0	0	0	0	0	0	0	0	0	0	0	0	0	0	0	2	0	0	1	0	0	0	0	0	0	0	2	0	0	0	0	0	0	1	0	0	0	0	0	2	0	0	0	0	0	0	0	0
OTU963	0	0	0	0	0	0	0	0	0	0	0	0	0	0	0	0	0	0	0	0	0	0	0	0	0	0	0	0	0	0	0	0	0	0	0	0	0	0	0	0	0	0	0	0	0	0	0	0	0
OTU1002	0	0	0	0	0	0	0	1	0	0	0	0	0	0	0	0	0	0	0	0	0	0	0	0	0	0	0	0	0	0	0	0	0	0	0	0	0	0	0	0	0	0	0	0	0	0	0	0	0
OTU851	0	0	0	0	0	0	0	1	0	0	0	0	0	0	0	0	0	0	0	0	0	0	0	0	0	0	0	0	0	0	0	0	0	0	0	0	0	0	0	0	0	1	0	0	0	1	0	0	0
OTU577	0	0	0	12	0	0	0	0	0	0	0	0	0	0	0	0	0	0	0	0	0	0	0	0	0	0	0	0	5	0	0	18	0	0	3	0	0	0	0	0	0	0	0	0	0	0	0	0	0
OTU551	0	0	0	1	1	0	0	0	0	0	1	0	0	0	0	0	0	0	0	0	1	4	0	0	0	0	5	0	0	1	1	0	0	0	0	0	0	0	1	0	0	0	0	0	0	0	2	0	0
OTU844	0	0	0	0	0	0	0	0	0	0	0	0	0	0	0	0	0	0	0	0	0	0	0	0	0	0	0	0	0	0	0	0	0	0	0	0	4	0	1	0	0	0	0	0	0	0	0	0	0
OTU815	0	0	0	0	0	0	1	0	0	0	0	0	0	0	0	0	3	0	0	0	1	1	0	0	0	0	0	0	0	0	0	0	0	0	0	0	0	0	0	0	0	1	0	0	1	0	0	0	0
OTU932	0	0	0	0	0	0	0	0	0	0	0	0	0	0	0	0	0	0	0	0	0	0	0	0	0	0	0	0	0	0	0	0	0	0	0	0	0	0	0	0	0	0	0	0	0	0	0	0	0
OTU414	12	0	0	0	0	0	0	0	0	0	0	0	0	0	0	0	0	0	0	0	0	0	0	0	0	0	0	0	0	15	0	0	0	0	0	0	0	0	0	0	0	0	0	0	0	0	0	0	0
OTU840	0	0	0	0	0	0	0	0	0	0	0	0	0	0	0	0	0	0	0	0	0	0	0	0	0	0	0	0	0	0	0	0	0	0	0	0	0	0	0	0	0	0	0	0	0	0	0	0	0
OTU675	0	0	0	1	0	0	0	0	0	0	2	0	0	0	0	0	0	7	1	3	0	0	0	0	0	0	0	1	0	0	0	0	0	0	1	0	0	0	8	0	0	0	1	0	0	0	0	2	0
OTU417	3	1	0	0	0	0	0	0	0	0	0	0	0	0	0	0	0	0	0	0	0	0	0	0	0	0	0	0	0	6	0	0	0	0	0	0	0	0	0	0	0	0	0	0	0	0	0	1	0
OTU1016	0	0	0	0	0	0	0	0	0	0	0	0	0	0	0	0	0	0	0	0	0	0	0	0	0	0	0	0	0	0	0	0	0	0	0	0	0	0	0	0	0	0	0	0	0	0	0	0	0
OTU530	0	0	0	0	0	0	0	0	1	1	0	0	0	0	0	0	0	0	0	0	0	2	0	4	0	0	0	0	0	0	0	0	0	2	0	1	0	0	0	0	0	0	0	0	0	0	0	0	1
OTU637	0	0	0	0	0	0	0	0	0	0	0	0	0	0	0	0	0	0	0	0	0	0	0	0	0	0	0	0	0	0	0	0	0	0	0	0	0	0	0	0	0	0	0	0	0	0	7	0	0
OTU572	0	1	0	3	0	0	0	0	0	0	0	0	0	0	0	0	0	0	0	0	0	0	0	0	0	0	0	0	1	0	3	6	0	0	0	0	0	0	0	0	0	0	0	0	0	0	0	0	0
OTU834	0	1	0	2	0	0	0	0	0	0	0	0	0	2	0	0	0	0	0	0	0	0	0	0	0	0	0	2	0	0	1	0	0	0	0	0	0	0	0	0	0	0	0	0	0	0	0	0	0
OTU891	0	0	0	0	3	0	0	0	0	0	0	2	1	0	0	0	0	0	1	0	0	0	0	0	0	0	0	2	1	0	0	0	0	0	0	0	0	0	0	0	0	0	0	0	1	0	0	0	0
OTU988	0	0	0	0	0	0	0	0	0	0	0	0	0	0	0	0	0	0	0	0	0	0	0	0	0	0	0	0	0	0	0	0	0	0	0	0	0	0	0	0	0	0	0	0	0	0	0	0	0
OTU917	0	0	0	0	0	0	0	0	0	0	0	0	0	0	0	0	0	0	0	0	0	0	0	0	0	0	0	0	0	0	0	0	0	0	0	0	0	0	0	1	0	0	0	0	0	0	0	0	0
OTU652	0	0	0	0	0	0	0	0	0	0	0	0	0	0	0	0	0	0	0	0	0	0	0	0	0	0	0	0	0	0	0	0	0	0	0	0	0	0	0	0	0	0	0	0	0	0	0	0	0
OTU921	0	0	0	0	0	0	0	0	0	0	0	1	2	0	0	0	0	0	0	0	0	11	0	0	0	0	0	0	0	0	0	0	0	0	1	0	0	0	0	0	0	0	0	0	0	0	0	0	0
OTU1015	0	0	0	0	0	0	0	0	0	0	0	1	0	0	0	0	0	0	0	0	0	0	0	0	0	0	0	0	0	0	0	0	0	0	0	0	0	0	0	0	0	0	0	0	0	0	0	0	0
OTU952	0	0	0	0	0	0	0	0	0	0	0	2	0	0	0	0	0	0	0	8	0	0	0	0	0	0	0	0	0	0	0	0	0	0	0	0	0	0	0	0	0	0	0	0	0	0	0	0	0
OTU814	0	0	0	0	0	0	0	0	0	0	0	0	0	0	0	0	0	0	0	0	0	0	0	0	0	0	0	0	0	0	0	0	0	0	0	0	0	0	0	0	0	0	0	0	0	0	0	0	0
OTU960	0	0	0	0	0	0	0	0	0	0	0	0	0	0	0	0	0	0	0	0	0	0	0	0	0	0	0	0	0	0	0	0	0	0	0	0	0	0	0	0	0	0	0	0	0	0	0	0	0
OTU598	2	0	0	0	0	0	0	0	0	0	0	0	0	0	0	2	0	0	0	0	0	0	0	0	0	0	0	0	4	0	0	0	0	0	1	0	0	0	2	0	0	0	0	0	0	0	0	0	0
OTU605	0	0	0	0	0	0	0	0	0	0	0	0	0	0	0	0	0	0	0	8	0	0	0	0	0	0	0	0	1	0	0	4	0	0	0	0	0	0	13	0	0	0	0	0	0	0	0	0	0
OTU490	0	0	0	0	0	0	0	0	0	0	0	0	0	0	36	0	0	0	0	0	0	0	0	0	0	0	0	2	0	0	0	0	0	0	0	0	0	0	0	0	0	0	0	0	0	0	0	0	0
OTU953	0	0	0	0	4	0	0	0	0	0	0	0	0	0	0	0	0	0	0	0	15	0	2	0	0	0	0	0	0	0	0	0	1	0	1	0	0	0	0	0	0	0	0	0	0	0	0	0	0
OTU450	0	1	0	0	0	25	0	0	0	0	0	0	0	0	0	0	0	0	0	0	0	0	0	1	0	0	0	0	0	0	0	0	0	0	0	0	0	0	0	0	0	0	0	0	0	0	0	0	0
OTU407	4	0	0	0	0	0	0	0	0	0	0	0	0	0	0	0	0	0	0	0	0	0	0	0	0	0	0	0	0	0	0	0	0	0	0	0	0	0	0	0	0	0	0	0	0	0	0	0	0
OTU515	0	0	0	0	0	0	0	0	0	0	0	0	0	0	0	0	0	0	37	0	0	0	0	0	0	0	0	0	0	0	0	0	0	0	0	0	0	0	0	0	0	0	0	0	0	0	0	0	0
OTU694	0	0	0	0	0	0	0	0	0	0	0	0	0	0	0	0	0	0	0	0	0	0	0	0	0	0	0	0	0	0	0	0	0	0	0	0	0	0	0	0	0	0	0	0	0	0	0	0	0
OTU713	1	0	0	0	1	1	0	0	0	0	0	2	0	0	0	0	0	0	0	0	0	0	0	0	0	0	0	0	2	0	0	0	0	0	1	0	0	0	0	0	0	0	0	0	0	0	0	0	0
OTU509	0	0	0	3	1	0	0	0	0	0	3	0	0	2	0	0	7	0	0	0	0	4	2	0	0	1	0	3	0	1	0	0	0	0	0	0	1	2	0	0	0	0	0	0	0	0	0	0	0
OTU451	0	0	0	2	0	3	2	3	1	1	5	0	0	0	0	0	1	1	0	1	0	2	2	0	0	0	0	0	0	0	0	0	0	0	0	0	1	0	0	0	0	0	0	0	0	0	0	0	0
OTU999	0	0	0	0	0	0	0	0	0	0	0	0	0	0	0	0	0	0	0	0	0	0	0	0	0	0	0	0	0	0	0	0	0	0	0	0	0	0	0	0	0	0	0	0	0	0	0	0	0
OTU849	0	0	0	0	0	0	0	0	0	0	0	0	0	0	0	0	0	0	0	0	1	0	0	0	0	0	0	0	0	0	0	0	0	0	0	0	0	0	0	0	0	0	0	0	0	0	0	0	0
OTU533	0	0	0	1	0	3	0	2	0	0	5	0	2	4	0	1	0	0	0	0	2	0	0	0	0	0	0	0	0	0	0	0	0	0	0	0	1	0	0	0	0	0	0	0	0	0	0	0	0
OTU784	0	2	0	1	1	0	0	0	0	0	0	0	0	0	0	0	0	0	0	0	0	0	2	0	0	0	0	0	0	0	0	0	0	1	0	0	0	0	0	0	0	0	0	0	0	0	0	0	0
OTU562	0	1	0	0	0	0	0	0	0	0	0	0	0	0	0	0	1	0	0	0	0	0	0	0	0	0	0	0	0	2	0	0	0	0	0	0	0	0	0	0	0	6	0	0	0	0	0	0	0
OTU966	0	0	0	0	0	0	0	0	0	0	0	0	0	0	0	0	0	0	0	0	0	0	0	0	0	0	0	0	0	0	0	0	0	0	0	0	0	0	0	0	0	0	0	0	0	0	0	0	0
OTU689	0	0	0	0	0	0	0	4	0	0	0	0	0	0	0	0	0	0	0	0	0	0	0	0	0	0	0	0	0	1	0	0	0	0	0	0	0	0	0	0	0	0	0	0	0	0	0	0	0
OTU590	0	0	0	0	0	0	0	0	0	0	0	0	0	0	0	0	0	0	0	0	0	0	0	0	0	0	0	0	0	0	0	0	0	0	0	0	12	0	8	0	0	0	0	0	0	0	0	0	0
OTU392	0	0	0	0	0	0	0	0	0	0	0	0	0	0	0	0	0	0	0	0	0	0	0	0	0	0	0	0	0	0	0	0	0	0	0	0	0	0	0	0	0	0	0	0	0	0	0	0	0
OTU804	0	0	0	0	0	0	0	0	0	0	0	0	0	0	0	0	0	0	0	0	0	0	0	0	0	0	0	0	0	0	0	0	0	0	0	0	0	0	0	0	0	0	0	0	0	0	0	0	0
OTU797	0	0	0	0	0	0	0	0	0	0	0	0	0	0	0	0	0	0	0	0	0	0	0	0	0	0	0	0	0	0	0	0	0	0	0	0	0	0	0	0	0	0	0	0	0	0	0	0	0
OTU826	0	0	0	0	0	0	0	0	0	0	0	0	0	0	0	0	0	0	0	0	0	0	0	0	0	0	0	0	0	0	0	0	0	0	0	0	0	0	0	0	0	0	0	0	0	0	0	0	0
OTU969	0	0	0	0	0	0	0	0	0	0	0	0	0	1	0	0	0	0	0	0	0	0	0	0	0	0	0	0	0	0	0	1	0	1	0	1	0	0	0	0	0	1	0	0	0	0	0	0	0
OTU420	17	0	0	0	0	0	0	0	0	0	0	7	0	0	0	0	0	0	0	0	0	0	0	0	0	0	0	0	0	0	0	0	0	0	1	0	0	0	0	0	0	0	0	0	0	0	0	0	0
OTU601	0	0	0	0	0	0	0	1	0	0	0	0	0	0	0	0	0	0	0	0	0	0	0	0	0	0	0	0	0	0	0	1	0	2	0	8	0	0	0	0	0	0	0	1	0	0	0	0	1
OTU607	0	1	0	0	0	0	0	0	4	0	0	0	0	0	0	0	0	0	0	1	0	0	0	0	0	0	0	3	0	0	0	0	0	0	0	0	0	0	2	0	0	0	0	0	0	0	0	0	0
OTU882	0	0	0	0	0	0	0	0	0	0	0	0	0	0	0	0	0	0	0	0	0	0	0	0	0	0	0	0	0	0	0	0	0	0	0	0	0	0	0	0	0	0	0	0	0	0	0	0	0
OTU808	0	0	0	0	0	0	0	0	0	0	0	0	0	0	0	0	0	0	0	0	0	0	0	0	0	0	0	0	0	0	0	0	0	0	0	0	0	0	0	0	0	0	0	0	0	0	0	0	0
OTU936	0	0	0	0	0	0	0	0	0	0	0	0	0	0	0	0	0	0	0	0	0	0	0	0	0	0	0	0	0	0	0	0	0	0	0	0	0	0	0	0	0	1	0	11	0	0	0	0	0
OTU911	0	0	0	0	0	0	0	0	0	0	0	0	0	0	0	0	0	0	0	0	0	0	0	0	0	0	0	0	0	0	0	0	0	0	0	0	0	0	2	0	0	0	0	0	0	0	3	0	0
OTU448	0	0	0	0	0	20	0	0	0	0	0	0	0	0	0	0	0	0	0	0	0	0	0	0	0	0	0	0	0	0	0	0	0	0	0	0	0	0	0	0	0	0	0	0	0	0	0	0	0
OTU1022	0	0	0	0	0	15	0	0	0	0	0	0	0	0	0	0	0	0	0	0	0	0	0	0	0	0	0	0	0	0	0	0	0	0	0	0	0	0	0	0	0	0	0	0	0	0	0	0	0
OTU805	0	0	0	0	0	0	0	0	0	0	0	0	0	0	0	0	0	1	0	0	0	0	0	0	0	0	0	0	0	0	0	0	0	0	0	0	0	0	0	0	0	0	0	0	0	0	0	0	0
OTU442	0	0	0	0	7	0	0	0	0	0	0	0	0	0	0	0	0	0	0	0	0	0	0	0	1	0	0	7	0	0	0	0	0	0	0	0	0	0	0	0	0	0	0	0	0	0	0	0	0
OTU537	0	0	0	0	0	0	0	0	0	0	0	0	0	0	0	0	0	0	0	0	0	0	0	22	0	0	0	0	0	0	0	0	0	0	0	0	0	0	0	0	0	0	0	0	0	0	0	0	0
OTU906	0	0	0	0	0	0	0	0	0	0	0	0	0	0	0	0	0	0	0	0	0	0	0	0	0	0	0	0	0	0	0	0	0	0	0	0	0	0	0	0	0	0	0	0	0	0	0	0	0
OTU950	0	0	0	0	0	0	0	0	0	0	0	0	0	0	3	0	0	0	0	0	0	0	0	0	0	0	6	0	0	0	5	0	0	0	0	0	0	0	0	0	0	0	0	0	0	0	0	0	0
OTU653	0	0	0	0	0	0	0	0	0	0	0	0	0	0	0	0	0	0	0	0	0	0	0	0	0	0	0	0	0	0	0	0	0	0	0	0	0	0	0	0	0	0	0	0	0	0	0	0	0
OTU942	0	0	0	0	0	0	0	0	0	0	0	0	0	0	0	0	0	0	0	0	0	0	0	0	0	0	0	0	0	0	0	0	0	0	0	0	0	0	0	0	0	0	0	0	0	0	0	0	0
OTU985	0	0	0	0	0	0	0	0	0	0	0	0	0	0	0	0	0	0	0	0	0	0	0	0	0	0	0	0	0	0	0	0	0	0	0	0	0	0	0	0	0	0	0	0	0	0	0	0	0
OTU944	0	0	0	0	0	0	0	0	0	0	0	0	0	0	0	0	0	0	0	0	0	0	1	0	0	0	0	0	0	0	0	0	0	0	0	0	0	0	0	0	0	0	0	4	0	0	0	0	0
OTU666	0	0	0	0	0	0	0	0	0	0	0	0	0	0	0	0	0	0	0	0	0	0	0	0	0	0	0	0	0	0	0	0	0	0	0	0	0	0	0	0	0	0	0	0	0	0	0	0	0
OTU846	0	0	0	1	0	0	0	0	0	0	0	0	0	0	0	0	0	0	0	0	0	0	0	0	0	0	0	0	0	0	0	0	0	0	0	0	0	0	0	0	0	0	0	0	0	0	0	0	0
OTU807	0	0	0	0	1	0	0	0	0	0	0	0	0	0	0	0	0	0	0	0	0	0	0	0	0	0	0	0	0	0	1	0	0	0	0	0	0	0	0	0	0	0	0	0	1	0	0	0	0
OTU712	0	0	0	0	0	0	0	0	0	0	0	0	0	0	0	0	0	0	0	0	0	0	0	0	0	0	0	0	0	0	0	0	0	0	0	0	0	0	0	0	0	0	0	0	0	0	0	0	0
OTU674	0	0	0	0	0	0	0	0	0	0	0	0	0	0	0	0	0	0	0	0	0	0	0	0	0	0	0	0	0	0	0	0	0	0	0	0	0	0	0	0	0	0	0	0	0	0	0	0	0
OTU955	0	0	0	0	0	0	0	0	0	0	0	0	0	0	0	0	0	0	0	0	0	0	0	0	0	0	0	0	0	0	0	0	0	0	0	0	0	0	0	0	0	0	0	0	0	0	0	0	0
OTU869	0	0	0	0	0	0	0	0	0	0	0	0	0	0	0	0	0	0	0	0	0	0	0	0	0	0	0	0	0	0	0	1	0	0	0	0	0	0	0	0	0	0	0	0	0	0	0	0	0
OTU965	0	0	0	0	0	0	0	0	0	0	0	0	0	0	0	0	0	0	0	0	0	0	0	0	0	0	0	0	0	0	0	0	0	0	0	0	0	0	0	0	0	0	0	0	0	0	0	0	0
OTU599	0	0	0	0	0	0	0	0	0	0	0	0	0	0	0	0	0	0	0	0	0	0	0	0	0	0	1	0	0	0	0	0	0	0	0	3	0	0	0	2	0	0	0	0	0	0	0	0	0
OTU756	0	0	0	0	0	0	0	0	0	0	0	0	0	0	0	0	0	0	0	0	0	0	0	0	0	0	0	0	0	0	0	0	0	0	0	0	0	0	0	0	0	0	0	0	0	0	0	0	0
OTU934	0	0	0	0	0	0	0	0	0	0	0	0	0	0	0	0	0	0	0	0	0	0	0	0	0	0	0	0	0	0	0	0	0	0	0	0	1	0	0	2	0	0	0	0	0	0	0	0	0
OTU900	0	0	0	0	0	0	0	0	0	0	0	1	1	0	0	0	0	0	0	0	1	0	0	0	0	1	0	0	1	0	0	0	0	0	0	0	0	0	0	0	0	0	0	0	1	0	0	0	0
OTU975	0	0	0	0	0	0	0	0	0	0	0	0	0	0	0	0	0	0	0	0	0	0	0	0	0	0	0	0	0	0	0	0	0	0	6	0	0	0	0	0	0	0	0	0	0	0	0	0	0
OTU984	0	0	0	0	0	0	0	0	0	0	0	0	0	0	0	0	0	0	0	0	0	0	0	0	0	0	0	0	0	0	0	0	0	0	0	0	0	0	0	0	0	0	0	0	0	0	0	0	0
OTU913	0	2	0	0	0	0	0	0	0	0	0	0	0	0	0	0	0	0	0	0	0	0	0	0	0	0	0	0	0	0	0	0	0	0	0	0	0	0	0	0	0	0	0	0	0	0	0	0	0
OTU828	0	0	0	0	0	0	0	0	0	0	0	0	0	0	0	0	0	0	0	0	0	0	0	0	0	0	0	0	0	0	0	0	0	0	0	0	0	0	0	0	0	0	0	0	0	0	0	0	0
OTU974	1	0	0	0	0	0	0	0	0	0	0	0	0	0	0	0	0	0	0	0	0	0	0	0	0	0	0	0	0	0	0	0	0	0	0	0	0	0	0	1	0	0	0	0	0	0	0	0	0
OTU981	0	0	0	0	0	0	0	0	0	0	0	0	0	0	0	0	0	0	0	0	0	0	0	0	0	0	0	0	0	0	0	0	1	0	0	0	0	0	0	0	0	0	0	0	0	0	0	0	0
OTU676	0	0	0	0	0	0	0	0	0	0	0	0	0	0	0	0	0	0	0	0	0	0	0	0	0	0	0	0	0	0	0	0	0	0	0	0	0	0	0	0	0	0	0	0	0	0	0	0	0
OTU759	0	0	0	0	0	0	0	0	0	0	0	0	0	0	0	0	0	0	0	0	0	0	0	0	0	0	0	0	0	0	0	0	0	0	0	0	0	0	0	0	0	0	0	0	0	0	0	0	0
OTU796	0	0	0	0	0	0	0	0	0	0	0	0	0	0	0	0	0	0	0	0	0	0	0	0	0	0	0	0	0	0	0	0	1	0	0	0	0	0	0	0	0	0	0	0	0	0	0	0	0
OTU972	0	0	0	1	0	0	0	0	0	0	0	0	0	1	0	0	0	0	0	0	0	0	0	0	0	0	0	0	0	0	0	0	0	0	0	0	0	0	0	0	0	0	0	0	0	0	1	0	0
OTU516	0	0	0	2	0	0	0	0	0	0	0	0	0	0	0	0	0	0	0	5	0	0	0	0	0	0	0	0	0	0	0	0	0	0	0	0	0	0	0	0	0	0	0	0	0	0	0	0	0
OTU510	0	0	0	0	0	1	0	0	0	0	0	0	0	0	0	0	2	0	0	1	0	0	3	0	0	0	0	1	0	3	0	0	0	0	0	0	0	0	0	0	0	0	0	0	0	0	0	0	0
OTU987	0	0	0	0	0	0	0	0	0	0	0	0	0	0	0	0	0	0	0	0	0	0	0	0	0	0	0	0	0	0	0	0	0	0	0	0	0	0	0	0	0	0	0	0	0	0	0	0	0
OTU892	0	0	0	0	0	0	0	0	0	0	0	0	0	0	0	0	0	0	0	0	0	0	0	0	0	0	0	0	0	0	0	0	0	0	0	0	0	0	0	0	0	0	0	0	0	0	0	0	0
OTU1006	0	0	0	0	0	0	0	0	0	0	0	0	0	0	0	0	0	0	0	0	0	0	0	0	0	0	0	1	0	0	0	0	0	0	0	0	0	0	0	0	0	0	0	0	0	0	0	0	0
OTU643	0	0	0	0	0	0	0	0	0	0	0	0	0	0	0	0	0	0	0	0	0	0	0	0	0	0	0	0	0	0	0	0	0	0	0	1	0	0	0	0	0	0	1	0	0	0	1	0	0
OTU935	0	0	0	0	0	0	0	0	0	0	0	0	0	0	0	0	0	0	0	0	0	0	0	0	0	0	0	0	1	0	0	0	0	0	0	0	0	0	0	0	0	0	0	0	0	0	0	0	0
OTU752	0	1	0	0	0	0	0	0	0	0	0	0	0	0	0	0	0	0	0	0	0	0	0	0	0	0	0	0	0	1	0	0	0	0	0	0	0	0	0	0	0	0	0	0	0	0	0	0	0
OTU620	0	0	0	0	0	0	0	0	0	0	0	0	0	0	0	0	0	0	0	0	0	0	0	0	0	0	0	0	0	0	0	0	0	0	0	0	0	0	0	0	4	0	0	0	0	0	0	0	0
OTU968	1	0	0	0	0	0	0	0	0	0	0	0	0	0	0	0	0	1	0	0	0	2	0	0	0	0	0	0	0	0	0	0	0	0	0	0	0	0	0	0	0	0	0	0	0	0	0	0	0
OTU725	0	0	0	0	0	0	1	0	0	0	0	0	0	0	0	0	0	2	0	0	0	0	0	0	0	0	0	0	0	0	0	0	0	0	0	0	0	0	0	0	0	0	0	0	0	0	0	0	0
OTU623	0	0	0	0	0	0	0	0	0	0	0	0	0	0	0	0	0	0	0	0	0	0	0	0	0	0	0	0	1	0	0	0	0	0	0	0	0	0	1	0	0	3	0	0	0	0	0	0	0
OTU898	0	0	0	0	0	0	0	0	0	0	0	0	0	0	0	0	0	0	0	0	0	0	0	0	0	0	0	0	0	0	0	0	0	0	0	0	0	0	0	0	0	0	0	0	0	0	0	0	0
OTU1019	0	0	0	0	0	1	0	0	0	0	0	0	0	0	0	0	0	0	0	0	0	0	0	0	0	0	0	0	0	0	0	0	0	0	0	0	0	0	0	0	0	0	0	0	0	0	0	0	0
OTU885	0	0	0	0	0	0	0	0	0	0	0	0	0	1	0	0	0	0	0	0	0	0	0	0	0	0	0	0	0	0	0	0	0	0	0	0	0	0	0	0	0	0	0	0	0	0	0	0	0
OTU958	0	0	0	0	0	0	0	0	0	0	0	0	0	0	0	0	0	0	0	0	0	0	0	0	0	0	0	0	1	0	0	0	0	0	0	0	0	0	0	0	0	0	0	0	0	0	0	0	0
OTU579	0	0	0	0	0	0	0	0	0	0	0	0	0	0	0	0	0	0	0	0	0	0	0	0	0	0	0	0	0	0	0	0	8	0	2	0	0	0	0	0	0	0	0	0	0	0	0	0	0
OTU931	0	0	0	0	0	0	0	0	0	0	0	0	0	0	0	0	0	0	0	0	0	0	0	0	0	0	0	0	0	0	0	0	0	0	0	0	0	0	0	0	0	0	0	0	0	0	0	0	1
OTU644	0	0	0	0	0	0	0	0	0	0	0	0	0	0	0	0	0	0	1	0	0	0	0	0	0	1	0	0	0	0	0	0	0	0	0	0	0	0	0	0	0	0	0	0	0	0	1	0	0
OTU520	0	0	0	0	0	0	0	0	0	0	0	0	0	0	0	0	0	0	0	0	0	0	0	0	2	0	0	0	0	0	0	0	0	0	0	0	0	0	0	0	0	0	0	0	0	0	0	0	0
OTU645	0	0	0	0	0	0	0	0	0	0	0	0	0	0	0	0	0	0	0	0	0	0	0	0	0	0	0	0	0	0	0	0	0	0	0	0	0	1	0	0	0	0	0	0	0	0	0	0	0
OTU822	0	0	0	0	0	0	0	0	0	0	0	0	0	0	0	0	0	0	0	0	0	0	0	0	0	0	0	0	0	0	0	0	0	0	0	0	0	0	0	0	0	0	0	0	0	0	0	0	0
OTU651	0	0	0	0	0	0	0	0	1	0	0	0	0	0	0	0	0	0	0	0	0	0	0	0	0	0	0	0	0	0	0	0	0	0	0	0	0	0	0	0	0	0	0	0	0	0	0	0	0
OTU649	0	0	0	0	0	0	0	0	0	0	0	0	0	0	0	0	0	0	0	0	0	0	0	2	0	0	0	0	0	1	0	0	0	0	0	0	0	0	0	0	0	0	0	0	0	0	0	0	0
OTU895	0	0	0	0	0	0	0	0	0	0	0	0	0	0	0	0	0	0	0	0	0	0	0	0	0	0	0	0	0	0	0	0	0	0	0	0	0	0	0	0	0	0	0	0	0	0	0	0	0
OTU883	0	0	0	2	0	0	0	0	0	0	0	0	0	0	0	0	0	0	1	0	0	0	0	0	0	0	0	0	0	0	1	0	0	0	0	0	0	0	0	0	0	0	0	0	0	0	0	0	0
OTU625	0	0	0	0	0	0	0	0	0	0	0	0	0	0	0	0	0	0	0	0	0	0	0	0	0	0	0	0	0	0	0	0	0	0	0	0	0	0	0	0	0	0	0	0	0	0	0	0	0
OTU630	0	0	0	0	0	0	0	0	0	0	0	0	0	0	0	0	0	0	0	0	0	0	0	0	0	0	0	0	0	0	0	0	0	0	0	0	0	0	0	0	0	0	0	2	0	0	0	0	0
OTU606	0	0	0	0	0	0	0	0	0	0	0	0	0	0	0	0	0	0	0	0	0	0	0	0	0	1	1	0	0	0	0	0	0	0	0	0	0	0	2	0	0	0	0	0	0	0	0	1	0
OTU829	0	0	0	0	0	0	0	0	0	0	0	0	1	0	0	0	0	0	0	0	0	0	0	0	0	0	0	0	0	0	0	0	0	0	0	0	0	0	0	0	0	0	0	0	0	0	0	0	0
OTU901	0	0	0	0	0	0	0	0	0	0	0	0	0	0	0	0	0	0	0	0	0	0	0	0	0	0	0	0	0	0	0	0	0	0	0	0	0	0	0	0	0	0	0	0	0	0	0	0	0
OTU703	0	0	0	0	0	0	0	0	0	0	0	0	0	0	0	0	0	0	0	0	0	0	0	0	0	0	0	0	0	0	0	0	0	0	0	0	0	1	0	0	0	0	0	0	0	0	0	0	0
OTU852	0	0	0	0	0	0	0	0	0	0	0	0	0	0	0	0	0	0	0	0	0	0	0	0	0	0	0	0	0	0	0	0	0	0	0	0	0	0	0	0	0	0	0	0	0	0	0	0	0
OTU1012	0	0	0	2	0	0	0	0	0	0	0	0	0	0	0	0	2	0	0	0	0	0	0	0	0	0	0	0	0	0	1	0	0	0	0	0	0	0	0	0	0	0	0	0	0	0	0	0	0
OTU665	0	0	0	0	1	0	0	0	0	0	0	0	0	0	0	0	0	0	0	0	0	0	0	0	0	0	0	0	0	0	0	0	0	0	0	0	0	0	0	0	0	0	0	0	0	0	0	0	0
OTU779	0	0	0	0	0	0	0	0	0	0	0	0	0	0	0	0	0	0	0	0	0	0	0	0	0	0	0	0	0	0	0	0	0	0	0	0	0	0	0	0	0	0	0	0	0	0	0	0	0
OTU915	0	0	0	0	0	0	0	0	0	0	0	0	0	0	0	0	0	0	0	0	0	0	0	0	0	0	0	0	0	0	0	0	0	0	0	0	0	0	0	0	0	0	0	0	0	0	0	0	0
OTU904	0	0	0	0	0	0	0	0	0	0	0	2	0	0	0	0	0	0	0	0	0	0	0	0	0	0	0	0	0	0	0	0	0	0	0	0	0	0	0	0	0	0	0	0	1	0	0	0	0
OTU536	0	0	0	0	0	0	0	0	0	0	1	0	0	0	0	0	0	0	0	0	0	0	1	0	0	0	0	1	0	0	0	0	0	0	0	0	0	0	0	0	0	0	0	0	0	0	0	0	0
OTU693	0	0	0	0	0	0	0	0	0	0	0	0	0	0	0	0	0	0	0	0	0	0	0	0	0	0	0	0	0	0	0	0	0	0	0	0	0	0	0	0	0	0	0	0	0	0	0	0	0
OTU918	0	0	0	0	0	0	0	0	1	0	0	0	0	0	0	0	0	0	0	0	0	0	0	0	0	0	0	0	0	0	0	0	0	0	0	0	0	0	0	0	0	0	0	0	0	0	0	0	0
OTU1021	0	0	0	0	0	0	0	0	0	0	0	0	0	0	0	0	0	0	0	0	0	0	0	0	0	0	0	0	0	0	0	0	0	0	0	0	0	0	0	0	0	0	0	0	0	0	0	0	0
OTU887	0	0	0	0	0	0	0	0	0	0	0	0	1	0	0	0	0	0	0	0	0	0	0	0	0	0	0	0	0	0	0	0	0	0	0	0	0	0	0	0	0	0	0	0	0	0	0	0	0
OTU961	1	0	0	0	0	0	0	0	0	0	0	0	0	0	0	0	0	0	0	0	0	0	0	0	0	0	0	0	0	1	0	0	0	0	0	0	0	0	0	0	0	0	0	0	0	0	0	0	0
OTU819	0	0	0	0	0	0	0	0	0	0	0	0	0	0	0	0	0	0	0	0	0	0	0	0	0	0	0	0	0	0	0	0	0	0	0	0	0	0	0	0	0	0	0	0	0	0	0	0	0
OTU908	0	0	0	0	0	0	0	0	0	0	0	0	0	0	0	0	0	0	0	0	0	0	0	0	0	0	0	0	0	0	0	0	0	0	0	0	0	0	0	0	0	0	0	0	0	0	0	0	0
OTU782	0	0	0	0	0	0	0	0	0	0	0	0	0	0	0	0	0	0	0	0	0	0	0	0	0	0	0	0	0	0	0	0	0	0	0	0	0	0	0	0	0	0	0	0	0	0	0	0	0
OTU636	0	0	0	0	0	0	0	0	0	0	0	0	0	0	0	0	0	0	0	0	0	0	0	0	0	0	0	0	0	0	0	0	0	0	0	0	0	0	0	0	0	0	0	0	0	0	1	0	0
OTU788	0	0	0	0	0	0	0	0	0	0	0	0	0	0	0	0	0	0	0	0	0	0	0	0	0	0	0	0	0	0	0	0	0	0	0	0	0	0	0	0	0	0	0	0	0	0	0	0	0
OTU957	0	0	0	0	0	0	0	0	0	0	0	0	0	0	0	0	0	0	1	0	0	0	0	0	0	0	0	0	0	0	0	0	0	0	0	0	0	0	0	0	0	0	0	0	1	0	0	0	0
OTU691	0	0	0	1	0	0	0	0	0	0	0	0	0	0	0	0	0	0	0	0	0	0	0	0	0	0	0	0	0	0	0	0	0	0	0	0	0	0	0	0	0	0	0	0	0	0	0	0	0
OTU557	0	0	1	0	0	0	0	0	0	0	0	0	0	0	0	0	1	0	0	0	0	0	0	0	0	0	0	3	0	0	0	0	0	0	0	0	0	0	0	0	0	0	0	0	0	0	0	0	0
OTU731	0	0	0	0	0	0	0	1	0	0	0	0	0	0	0	0	0	0	0	0	0	0	0	0	0	0	0	0	0	0	0	0	0	0	0	0	0	0	1	0	0	0	0	0	0	0	0	0	0
OTU994	0	0	0	0	0	0	0	0	0	0	0	0	0	0	0	0	0	0	0	0	0	0	0	0	0	0	0	0	0	0	0	0	0	0	0	0	0	0	0	0	0	0	0	0	0	0	0	0	0
OTU521	0	0	0	0	0	0	0	0	0	0	0	0	0	0	0	0	0	0	0	0	0	0	0	0	0	0	0	0	0	0	0	0	0	0	0	0	0	0	0	0	0	0	0	0	0	0	0	0	0
OTU916	0	0	0	0	0	0	0	0	0	0	0	0	0	0	0	0	0	0	0	2	0	0	0	0	0	0	0	0	0	0	0	0	1	0	0	0	0	0	0	0	0	0	0	0	0	0	0	0	0
OTU549	0	0	0	0	0	0	0	0	0	0	0	0	0	0	0	0	0	0	0	0	0	0	0	0	0	0	0	0	0	0	0	0	0	6	0	0	0	0	0	0	0	0	0	0	0	0	0	0	0
OTU517	0	0	0	0	0	0	0	0	0	0	0	0	1	0	0	0	0	0	0	2	0	0	0	0	0	0	0	0	0	0	0	0	0	0	0	0	1	0	1	0	0	0	0	0	0	0	0	0	0
OTU639	0	0	0	0	0	0	0	0	0	0	0	0	0	0	0	0	0	0	0	0	0	0	0	0	0	0	1	0	0	0	0	0	0	0	0	0	0	0	0	0	0	0	0	0	0	0	2	0	0
OTU1023	0	0	0	0	0	0	0	1	0	0	0	0	0	0	0	0	0	0	0	0	0	0	0	0	0	0	0	0	1	0	0	0	0	0	0	0	0	0	0	0	0	0	0	0	0	0	0	0	0
OTU962	0	0	0	0	0	0	0	0	0	0	0	0	0	0	0	0	0	0	0	0	0	0	0	0	0	0	0	0	0	0	0	0	0	0	0	0	0	0	0	0	0	0	0	0	0	0	0	0	0
OTU571	0	0	0	0	0	0	0	0	0	0	0	0	0	0	0	0	0	0	0	0	0	0	0	0	0	0	0	0	0	0	0	2	0	0	0	0	0	0	0	0	0	0	0	0	0	0	0	0	0
OTU893	0	0	0	0	0	0	0	0	0	0	0	0	0	0	0	0	0	0	0	0	0	0	0	0	0	0	0	0	0	0	0	0	0	0	0	0	0	0	0	0	0	0	0	0	0	0	0	0	0
OTU897	0	0	0	0	0	0	0	0	0	0	0	0	0	0	0	0	0	0	0	0	0	0	0	0	0	0	0	0	0	0	0	0	0	0	0	0	0	0	0	0	0	0	0	0	0	0	0	0	0
OTU813	0	0	0	0	0	0	0	0	0	0	0	0	0	0	0	0	0	0	0	0	0	0	0	0	0	0	0	0	0	0	0	0	0	0	0	0	0	0	0	0	0	0	0	0	0	0	0	0	0
OTU718	0	0	0	0	0	0	0	0	0	0	0	0	0	0	0	0	0	0	0	0	0	0	0	0	0	0	0	0	0	0	0	0	0	0	0	0	0	0	0	0	0	0	0	0	0	0	0	0	0
OTU564	0	0	0	0	0	0	0	0	0	0	0	0	0	0	0	0	0	0	0	0	0	0	0	0	0	0	0	0	0	1	0	0	0	0	0	0	0	0	0	0	0	0	0	0	0	0	0	0	0
OTU705	0	0	0	0	0	0	0	0	0	0	0	0	0	0	0	0	0	0	0	0	0	0	0	0	0	0	0	0	0	0	0	0	0	0	0	0	0	0	0	0	0	0	0	0	0	0	0	0	0
OTU608	0	0	0	0	0	0	0	0	0	0	0	0	0	0	0	0	0	0	0	0	0	0	0	0	0	0	0	0	1	0	0	0	0	0	0	0	0	0	3	0	0	0	0	0	0	0	0	0	0
OTU561	0	0	0	0	0	0	0	0	0	0	0	0	0	0	0	0	0	0	0	0	0	0	0	0	0	0	0	0	0	1	1	0	0	0	0	0	0	0	0	0	0	0	0	0	0	0	0	0	0
OTU970	0	0	0	0	0	0	0	0	0	0	0	0	0	0	0	0	0	0	0	0	0	0	0	0	0	0	0	0	0	0	0	0	0	0	0	0	0	0	0	0	0	0	0	0	0	0	0	0	0
OTU532	0	0	0	0	0	0	0	0	0	0	0	0	0	0	0	0	0	0	0	0	1	0	0	0	0	0	0	0	0	0	0	0	0	0	0	0	0	0	0	0	0	0	0	0	0	0	0	0	0
OTU809	0	0	0	0	0	0	0	0	0	0	0	0	0	0	0	0	0	0	0	0	0	0	0	0	0	0	0	0	0	0	0	0	0	0	0	0	0	0	0	0	0	0	0	0	0	0	0	0	0
OTU956	0	0	0	0	0	0	0	0	0	0	0	0	0	0	0	0	0	0	0	0	0	0	0	0	0	0	0	0	0	0	0	0	0	0	0	0	0	0	0	0	0	0	0	0	0	0	0	0	0
OTU907	0	0	0	0	0	0	0	0	0	0	0	0	0	0	0	0	0	0	0	0	0	0	0	0	0	0	0	0	0	0	0	0	0	0	0	0	0	0	1	0	0	0	0	0	0	0	0	0	0
OTU868	0	0	0	0	0	0	0	0	0	0	0	0	0	0	0	0	0	0	0	0	0	0	0	0	0	0	0	0	0	0	0	0	0	0	0	0	0	0	0	0	0	0	0	0	0	0	0	0	0
OTU716	0	0	0	0	0	0	0	0	0	0	0	0	0	0	0	0	0	0	0	0	0	0	0	0	0	0	0	0	0	0	0	0	0	0	0	0	0	0	0	0	0	0	0	0	0	0	0	0	0
OTU820	0	0	0	0	0	0	0	0	0	0	0	0	0	0	0	0	0	0	0	0	0	0	0	0	0	0	0	0	0	0	0	0	0	0	0	0	0	0	0	0	0	0	0	0	0	0	0	0	0
OTU667	0	0	0	0	1	0	0	0	0	0	0	0	0	0	0	0	0	0	0	0	0	0	0	0	0	0	0	0	0	0	0	0	0	0	0	0	0	0	0	0	0	0	0	0	0	0	0	0	0
OTU699	0	0	0	0	0	0	0	0	0	0	0	0	0	0	0	0	0	0	0	0	0	0	0	0	0	0	0	0	0	0	0	0	0	0	0	0	0	0	0	0	0	0	0	0	0	0	0	0	0
OTU511	0	0	0	0	0	0	0	0	0	0	0	0	0	0	0	0	0	0	2	0	0	0	0	0	0	0	0	0	0	0	0	0	0	0	0	0	0	0	0	0	0	0	0	0	0	0	0	0	0
OTU735	0	0	0	0	0	0	0	0	0	0	0	0	0	0	0	0	0	0	0	0	0	0	0	0	0	0	0	0	0	0	0	0	0	0	0	0	0	0	0	0	0	0	0	0	0	0	0	0	0
OTU925	0	0	0	0	0	0	0	0	0	0	0	0	0	0	0	0	0	0	0	0	0	0	0	0	0	0	0	0	0	0	0	0	0	0	0	0	0	0	0	0	0	0	0	0	0	0	0	0	0
OTU980	0	0	0	0	0	0	0	0	0	0	0	0	0	0	0	0	0	0	0	0	0	0	0	0	0	0	0	0	0	0	0	0	0	0	0	0	0	0	0	0	0	0	0	0	0	0	0	0	0
OTU525	0	0	0	0	0	0	0	0	0	0	0	0	0	0	0	0	0	0	0	0	0	0	0	0	0	0	0	0	0	0	0	0	0	0	0	0	0	0	0	0	0	0	0	0	0	0	0	0	0
OTU494	0	0	0	0	0	0	0	0	0	0	0	0	0	0	0	0	2	0	0	0	0	0	0	0	0	0	0	0	0	0	0	0	0	0	0	0	0	0	0	0	0	0	0	0	0	0	0	0	0
OTU617	0	0	0	0	0	0	0	0	0	0	0	0	0	0	0	0	0	0	0	0	0	0	0	0	0	0	0	0	0	0	0	0	0	0	0	0	0	0	0	0	2	0	0	0	0	0	0	0	0
OTU477	0	0	0	0	0	0	0	0	0	0	0	0	2	0	0	0	0	0	0	0	0	0	0	0	0	0	0	0	0	0	0	0	0	0	0	0	0	0	0	0	0	0	0	0	0	0	0	0	0
OTU1018	0	0	0	0	0	0	0	0	0	0	0	0	0	0	0	0	0	0	0	0	0	0	0	0	0	0	0	0	0	0	0	0	0	0	0	0	0	0	0	0	0	0	0	0	0	0	0	0	0
OTU406	1	0	0	0	0	0	0	0	0	0	0	0	0	0	0	0	0	0	0	0	0	0	0	0	0	0	0	0	0	0	0	0	0	0	0	0	0	0	0	0	0	0	0	0	0	0	0	0	0
OTU812	0	0	0	0	0	0	0	0	0	0	0	0	0	0	0	0	0	0	0	0	0	0	0	0	0	0	0	0	0	0	0	0	0	0	0	0	0	0	0	0	0	0	0	0	0	0	0	0	0
OTU423	0	2	0	0	0	0	0	0	0	0	0	0	0	0	0	0	0	0	0	0	0	0	0	0	0	0	0	0	0	0	0	0	0	0	0	0	0	0	0	0	0	0	0	0	0	0	0	0	0
OTU914	0	0	0	0	0	0	0	0	0	0	0	0	0	0	0	0	0	0	0	0	0	0	0	0	0	0	0	0	0	0	0	0	0	0	0	0	0	0	0	0	0	0	0	0	0	0	0	0	0
OTU853	0	0	0	0	0	0	0	0	0	0	0	0	0	0	0	0	0	0	0	0	0	0	0	0	0	0	0	0	0	0	0	0	0	0	0	0	0	0	0	0	0	0	0	0	0	0	0	0	0
OTU669	0	0	0	0	0	0	0	0	0	0	0	0	0	0	0	0	0	0	0	0	0	0	0	0	0	0	0	0	0	0	0	0	0	0	0	0	0	0	0	0	0	0	0	0	0	0	0	0	0
OTU771	0	0	0	0	0	0	0	0	0	0	0	0	0	0	0	0	0	0	0	0	0	0	0	0	0	0	0	0	0	0	0	0	0	0	0	0	0	0	0	0	0	0	0	0	0	0	0	0	0
OTU790	0	0	0	0	0	0	0	0	0	0	0	0	0	0	0	0	0	0	0	0	0	0	0	0	0	0	0	0	0	0	0	0	0	0	0	0	0	0	0	0	0	0	0	0	0	0	0	0	0
OTU482	0	0	0	0	0	0	0	0	0	0	0	0	0	2	0	0	0	0	0	0	0	0	0	0	0	0	0	0	0	0	0	0	0	0	0	0	0	0	0	0	0	0	0	0	0	0	0	0	0
OTU847	0	0	0	0	0	0	0	0	0	0	0	0	0	0	0	0	0	0	0	0	0	0	0	0	0	0	0	0	0	0	0	0	0	0	0	0	0	0	0	0	0	0	0	0	0	0	0	0	0
OTU894	0	0	0	0	0	0	0	0	0	0	0	0	0	0	0	0	0	0	0	0	0	0	0	0	0	0	0	0	0	0	0	0	0	0	0	0	0	0	0	0	0	0	0	0	0	0	0	0	0
OTU684	0	0	0	0	0	0	0	0	0	0	0	0	0	0	0	0	0	0	0	0	0	0	0	0	0	0	0	0	0	0	0	0	0	0	0	0	0	0	0	0	0	0	0	0	0	0	0	0	0
OTU553	0	0	0	0	0	0	0	0	0	0	0	0	0	0	0	0	0	0	0	0	0	0	0	0	0	0	2	0	0	0	0	0	0	0	0	0	0	0	0	0	0	0	0	0	0	0	0	0	0
OTU785	0	0	0	0	0	0	0	0	0	0	0	0	0	0	0	0	0	0	0	0	0	0	0	0	0	0	0	0	0	0	0	0	0	0	0	0	0	0	0	0	0	0	0	0	0	0	0	0	0
OTU927	0	0	0	0	0	0	0	0	0	0	0	0	0	0	0	0	0	0	0	0	0	0	0	0	0	0	0	0	0	0	0	0	0	0	0	0	0	0	0	0	0	0	0	0	0	0	0	0	0
OTU930	0	0	0	0	0	0	0	0	0	0	0	0	0	0	0	0	0	0	0	0	0	0	0	0	0	0	0	0	0	0	0	0	0	0	0	0	0	0	0	0	0	0	0	0	0	0	0	0	0
OTU453	0	0	0	0	0	2	0	0	0	0	0	0	0	0	0	0	0	0	0	0	0	0	0	0	0	0	0	0	0	0	0	0	0	0	0	0	0	0	0	0	0	0	0	0	0	0	0	0	0
OTU800	0	0	0	0	0	0	0	0	0	0	0	0	0	0	0	0	0	0	0	0	0	0	0	0	0	0	0	0	0	0	0	0	0	0	0	0	0	0	0	0	0	0	0	0	0	0	0	0	0
OTU626	0	0	0	0	0	0	0	0	0	0	0	0	0	0	0	0	0	0	0	0	0	0	0	0	0	0	0	0	0	0	0	0	0	0	0	0	0	0	0	0	0	0	2	0	0	0	0	0	0
[truncated: 138 more columns]
