# Supplementary material for: Enriched taxa were found among the gut microbiota of centenarians in East China
Source: PLoS One. 2019 Oct 22;14(10):e0222763. doi: 10.1371/journal.pone.0222763 (PMC6804974; doi:10.1371/journal.pone.0222763)
Supplement: S2 Table — (XLSX) [file pone.0222763.s004.xlsx]

## Sheet: Sheet3
Gender	Age Group	Sampled	ID	Group	Location	Age	ID	self_care	number_of_child	abortion	marriage	tumor	smoking	smoking age	package of cigerate	smoking now	age of quiting smoking	drinking	start drinking age	still drinking	drinking times per week	drinking type		diet structure	is adjustment	adjustment time	reason for adjustment	height	weight	waist	heap	blood pressure 1	blood pressure 2	blood sugar	cohort
Female	100+	Yes	DQ104	Group 1	DQ	100	DQ104	0	1	0	2	0	2	0	0	0	0	2	0	0	0	0	0	3	2	0	0	157	45	75	0	119	58	3.4	0
Male	100+	Yes	DQ19	Group 1	DQ	102	DQ19	2	0	0	2	0	2	0	0	0	0	2	0	0	0	0	0	3	2	0	0	158	56	0	0	120	76	0	0
Female	100+	Yes	DQ20	Group 1	DQ	103	DQ20	3	4	0	2	0	2	0	0	0	0	2	0	0	0	0	0	1	2	0	0	130	30	68	70	128	78	0	0
Female	100+	Yes	DQ21	Group 1	DQ	108	DQ21	2	1	0	2	0	2	0	0	0	0	2	0	0	0	0	0	3	2	0	0	0	0	0	0	0	0	0	0
Female	100+	Yes	DQ40	Group 1	DQ	109	DQ40	1	4	0	2	0	2	0	0	0	0	2	0	0	0	0	0	1	2	0	0	150	42	76	0	130	76	5.4	0
Male	100+	Yes	DQ61	Group 1	DQ	100	DQ61	2	0	0	2	0	1	30	1	1	0	2	0	0	0	0	0	2	2	0	0	146	44	74	0	142	60	5.5	0
Male	65-70	Yes	DQ15	Control	DQ	65	DQ15	1	0	0	0	0	0	0	0	0	0	0	0	0	0	0	0	3	2	0	0	165	55	74	83	130	78	8.7	1
Male	65-70	Yes	DQ25	Control	DQ	65	DQ25	1	0	0	0	0	0	0	0	0	0	0	0	0	0	0	0	3	2	0	0	165	65	90	105	146	90	4.55	1
Male	65-70	Yes	DQ27	Control	DQ	66	DQ27	1	0	0	0	0	0	0	0	0	0	0	0	0	0	0	0	3	2	0	0	168	58	70	90	140	90	4.93	1
Male	65-70	Yes	DQ28	Control	DQ	68	DQ28	1	0	0	0	0	0	0	0	0	0	0	0	0	0	0	0	3	2	0	0	164	67	87	100	150	78	7.69	1
Male	65-70	Yes	DQ29	Control	DQ	68	DQ29	1	0	0	0	0	0	0	0	0	0	0	0	0	0	0	0	3	2	0	0	158	53	78	90	139	57	6.4	1
Male	65-70	Yes	DQ30	Control	DQ	70	DQ30	1	0	0	0	0	0	0	0	0	0	0	0	0	0	0	0	3	2	0	0	172	59	73	95	140	90	5.49	1
Female	65-70	Yes	DQ31	Control	DQ	65	DQ31	1	2	0	0	0	0	0	0	0	0	0	0	0	0	0	0	1	1	3	0	156	52	75	88	102	74	6.5	1
Female	65-70	Yes	DQ32	Control	DQ	67	DQ32	1	3	0	0	0	0	0	0	0	0	0	0	0	0	0	0	1	1	16	0	151	43	66	71	138	78	5.2	1
Female	65-70	Yes	DQ33	Control	DQ	65	DQ33	2	0	0	0	0	0	0	0	0	0	0	0	0	0	0	0	1	2	0	0	152	67	84	80	120	86	5.7	1
Female	65-70	Yes	DQ34	Control	DQ	65	DQ34	1	2	0	0	0	0	0	0	0	0	0	0	0	0	0	0	1	0	0	0	151	51	77	90	130	78	6.1	1
Female	65-70	Yes	DQ35	Control	DQ	66	DQ35	2	3	1	0	0	0	0	0	0	0	0	0	0	0	0	0	1	2	0	0	145	45	80	95	130	75	6.5	1
Male	65-70	Yes	DQ36	Control	DQ	69	DQ36	1	0	0	0	0	0	0	0	0	0	0	0	0	0	0	0	1	1	0	0	163	74	90	100	135	80	7.8	1
Female	65-70	Yes	DQ41	Control	DQ	69	DQ41	1	2	0	0	0	0	0	0	0	0	0	0	0	0	0	0	3	2	0	0	151	50	80	0	120	80	5	1
Female	65-70	Yes	DQ48	Control	DQ	68	DQ48	1	6	0	0	0	0	0	0	0	0	0	0	0	0	0	0	3	2	0	0	150	45	77	86	120	70	5.8	1
Male	65-70	Yes	DQ50	Control	DQ	66	DQ50	3	6	0	0	0	0	0	0	0	0	0	0	0	0	0	0	3	0	0	0	157	42	71	76	162	88	6	1
Female	65-70	Yes	DQ52	Control	DQ	70	DQ52	1	3	0	0	0	0	0	0	0	0	0	0	0	0	0	0	3	2	0	0	154	92	78	87	137	82	5.2	1
Female	65-70	Yes	DQ53	Control	DQ	65	DQ53	1	2	0	0	0	0	0	0	0	0	0	0	0	0	0	0	3	2	0	0	157	58	80	93	136	66	8.58	1
Female	65-70	Yes	DQ55	Control	DQ	68	DQ55	1	2	0	0	0	0	0	0	0	0	0	0	0	0	0	0	3	0	0	0	149	60	92	0	145	75	5.73	1
Female	65-70	Yes	DQ6	Control	DQ	70	DQ6	1	2	0	2	0	2	0	0	0	0	2	0	0	0	0	0	3	2	0	0	150	56	85	0	130	70	5.3	0
Male	65-70	Yes	DQ63	Control	DQ	67	DQ63	1	0	0	0	0	0	0	0	0	0	0	0	0	0	0	0	1	2	0	0	171	61	80	90	116	70	0	1
Male	65-70	Yes	DQ64	Control	DQ	66	DQ64	1	0	0	0	0	0	0	0	0	0	0	0	0	0	0	0	3	2	0	0	163	51	76	82	120	78	0	1
Female	65-70	Yes	DQ66	Control	DQ	65	DQ66	1	0	0	0	0	0	0	0	0	0	0	0	0	0	0	0	0	2	0	0	151	40	70	80	128	70	0	1
Female	90-99	Yes	DQ1	Group 2	DQ	95	DQ1	1	8	0	0	0	0	0	0	0	0	0	0	0	0	0	0	3	2	0	0	154	45	0	0	0	0	0	1
Female	90-99	Yes	DQ18	Group 2	DQ	94	DQ18	1	2	0	0	0	0	0	0	0	0	0	0	0	0	0	0	1	2	0	0	151	47	70	80	136	66	5.7	1
Female	90-99	Yes	DQ22	Group 2	DQ	90	DQ22	1	0	0	0	0	0	0	0	0	0	0	0	0	0	0	0	3	0	0	0	146	42	76	80	139	71	5.8	1
Female	90-99	Yes	DQ38	Group 2	DQ	91	DQ38	1	5	2	0	0	0	0	0	0	0	0	0	0	0	0	0	1	2	0	0	149	42	82	86	136	82	5.2	1
Male	90-99	Yes	DQ4	Group 2	DQ	93	DQ4	1	0	0	0	0	0	0	0	0	0	0	0	0	0	0	0	3	2	0	0	150	60	100	90	112	78	4.9	1
Male	90-99	Yes	DQ44	Group 2	DQ	96	DQ44	1	5	0	0	0	0	0	0	0	0	0	0	0	0	0	0	3	2	0	0	163	61	84	87	128	80	4.8	1
Female	90-99	Yes	DQ49	Group 2	DQ	98	DQ49	1	1	0	0	0	0	0	0	0	0	0	0	0	0	0	0	3	2	0	0	158	67	92	94	130	85	0	1
Male	90-99	Yes	DQ54	Group 2	DQ	96	DQ54	2	0	0	0	0	0	0	0	0	0	0	0	0	0	0	0	3	2	0	0	157	45	0	0	140	60	8.2	1
Male	90-99	Yes	DQ60	Group 2	DQ	99	DQ60	1	0	0	0	0	0	0	0	0	0	0	0	0	0	0	0	3	2	0	0	145	45	70	0	110	70	5.7	1
Female	90-99	Yes	DQ62	Group 2	DQ	96	DQ62	2	4	0	0	0	0	0	0	0	0	0	0	0	0	0	0	1	2	0	0	145	42	75	0	110	80	5.2	1
Male	90-99	Yes	DQ65	Group 2	DQ	90	DQ65	1	3	0	0	0	0	0	0	0	0	0	0	0	0	0	0	3	2	0	0	162	65	80	84	130	78	0	1
Male	90-99	Yes	DQ7	Group 2	DQ	96	DQ7	1	0	0	0	0	0	0	0	0	0	0	0	0	0	0	0	3	0	0	0	167	60	90	98	134	90	5.9	1
Male	90-99	Yes	DQ74	Group 2	DQ	95	DQ74	1	0	0	0	0	0	0	0	0	0	0	0	0	0	0	0	3	1	0	0	159	40	65	0	140	80	0	1
Male	90-99	Yes	DQ76	Group 2	DQ	92	DQ76	2	4	0	0	0	0	0	0	0	0	0	0	0	0	0	0	1	2	0	0	155	45	26	81	132	84	5.1	1
Female	90-99	Yes	DQ8	Group 2	DQ	95	DQ8	1	4	0	2	0	2	0	0	0	0	2	0	0	0	0	0	3	2	0	0	150	48	70	0	130	76	5.4	0
Female	90-99	Yes	DQ90	Group 2	DQ	90	DQ90	2	4	0	0	0	0	0	0	0	0	0	0	0	0	0	0	2	2	0	0	153	58	80	0	130	68	5	1
Female	100+	Yes	HM31	Group 1	HM	102	HM31	3	4	0	2	0	2	0	0	0	0	2	0	0	0	0	0	1	0	0	0	155	48	22	25	127	68	4.5	0
Female	100+	Yes	HM32	Group 1	HM	107	HM32	1	1	0	2	0	2	0	0	0	0	2	0	0	0	0	0	1	2	0	0	153	53	76	0	121	62	0	0
Female	100+	Yes	HM33	Group 1	HM	108	HM33	2	4	0	2	0	2	0	0	0	0	2	0	0	0	0	0	3	2	0	0	159	45	60	0	132	75	5.2	0
Male	100+	Yes	HM34	Group 1	HM	108	HM34	3	0	0	2	0	2	0	0	0	0	2	0	0	0	0	0	1	2	0	0	167	66	98	106	135	79	5.8	0
Female	100+	Yes	HM35	Group 1	HM	105	HM35	2	6	0	2	0	2	0	0	0	0	2	0	0	0	0	0	1	2	0	0	154	52	72	89	126	82	4.9	0
Female	100+	Yes	HM36	Group 1	HM	103	HM36	3	1	0	2	0	2	0	0	0	0	2	0	0	0	0	0	3	2	0	0	157	43	82	0	120	80	4.6	0
Female	100+	Yes	HM37	Group 1	HM	101	HM37	1	2	0	2	0	2	0	0	0	0	2	0	0	0	0	0	3	2	0	0	145	41	86	0	120	76	4.2	0
Female	100+	Yes	HM38	Group 1	HM	105	HM38	2	2	0	2	0	1	35	0.3	2	80	2	0	0	0	0	0	3	2	0	0	148	49	76	0	137	72	5.2	0
Female	100+	Yes	HM39	Group 1	HM	109	HM39	1	6	0	1	0	1	25	0.5	1	0	2	0	0	0	0	0	1	2	0	0	160	71	105	95	152	88	6	0
Female	100+	Yes	HM40	Group 1	HM	100	HM40	0	8	0	2	0	2	0	0	0	0	2	0	0	0	0	0	3	2	0	0	152	61	94	98	138	86	5.8	0
Female	100+	Yes	HM82	Group 1	HM	100	HM82	3	5	2	2	0	2	0	0	0	0	1	70	1	14	白酒	100克	3	2	0	0	150	40	70	0	125	69	5	0
Female	100+	Yes	HM83	Group 1	HM	101	HM83	3	4	0	2	0	0	0	0	0	0	1	20	1	7	十全大补酒、黄酒	1	1	2	0	0	157	45	75	0	120	80	5.2	0
Female	100+	Yes	HM84	Group 1	HM	100	HM84	2	6	0	2	0	1	90	0.5	1	0	1	15	1	5	白酒	1斤	2	2	0	0	154	39	90	100	114	53	4.5	0
Female	100+	Yes	HM85	Group 1	HM	109	HM85	2	7	0	2	0	1	20	1	1	0	1	20	1	2	黄酒	2两	2	2	0	0	172	61	81	83	132	86	5.8	0
Male	100+	Yes	HM86	Group 1	HM	108	HM86	2	0	0	2	0	2	0	0	0	0	2	0	0	0	0	0	3	2	0	0	173	53	0	0	0	0	0	0
Male	100+	Yes	HM87	Group 1	HM	102	HM87	2	0	0	2	0	2	0	0	0	0	2	0	0	0	0	0	3	2	0	0	163	58	0	0	0	0	0	0
Female	100+	Yes	HM88	Group 1	HM	102	HM88	1	7	1	2	0	1	35	0.3	2	65	1	35	2	0	0	0	2	2	0	0	178	52	73	84	120	70	5.6	0
Female	100+	Yes	HM89	Group 1	HM	105	HM89	1	4	0	2	0	2	0	0	0	0	2	0	0	0	0	0	1	2	0	0	156	49	79	89	110	64	4.1	0
Male	100+	Yes	HM90	Group 1	HM	108	HM90	2	0	0	2	0	1	20	1	1	0	1	20	1	14	米酒、白酒	3两	3	2	0	0	160	50	70	0	120	50	6	0
Female	100+	Yes	HM91	Group 1	HM	105	HM91	3	6	0	2	0	2	0	0	0	0	2	0	0	0	0	0	3	0	0	0	152	37	60	0	120	71	5.6	0
Male	65-70	Yes	HM1	Control	HM	69	HM1	1	0	0	1	0	2	0	0	0	0	2	0	0	0	0	0	3	2	0	0	180	86	93	0	133	92	5.8	0
Male	65-70	Yes	HM10	Control	HM	69	HM10	1	0	0	1	0	1	30	0.5	1	0	2	0	0	0	0	0	3	2	0	0	168	75	90	70	142	76	0	0
Female	65-70	Yes	HM100	Control	HM	69	HM100	1	2	1	1	0	2	0	0	0	0	2	0	0	0	0	0	3	2	0	0	152	67	100	108	138	74	6.4	0
Female	65-70	Yes	HM101	Control	HM	68	HM101	1	2	2	2	0	2	0	0	0	0	2	0	0	0	0	0	1	2	0	0	160	56	80	84	144	86	5.4	0
Female	65-70	Yes	HM104	Control	HM	67	HM104	1	2	3	1	0	2	0	0	0	0	2	0	0	0	0	0	3	2	0	0	149	50	76	0	163	71	5.4	0
Female	65-70	Yes	HM105	Control	HM	67	HM105	1	3	1	1	0	2	0	0	0	0	2	0	0	0	0	0	1	2	0	0	159	66	0	0	139	84	6	0
Female	65-70	Yes	HM109	Control	HM	65	HM109	1	2	1	1	0	2	0	0	0	0	2	0	0	0	0	0	3	2	0	0	165	50	23	93	140	80	4.9	0
Female	65-70	Yes	HM11	Control	HM	65	HM11	1	2	0	1	0	2	0	0	0	0	2	0	0	0	0	0	3	2	0	0	161	73	96	70	161	91	0	0
Female	65-70	Yes	HM112	Control	HM	68	HM112	1	3	2	2	0	2	0	0	0	0	2	0	0	0	0	0	3	2	0	0	162	55	83	100	120	80	10.2	0
Female	65-70	Yes	HM117	Control	HM	66	HM117	1	2	2	1	0	2	0	0	0	0	2	0	0	0	0	0	1	2	0	0	153	51	83	92	140	85	5.1	0
Female	65-70	Yes	HM118	Control	HM	65	HM118	1	2	0	2	0	2	0	0	0	0	2	0	0	0	0	0	3	2	0	0	156	71	97	98	134	72	5.7	0
Male	65-70	Yes	HM12	Control	HM	70	HM12	1	0	0	1	0	2	0	0	0	0	2	0	0	0	0	0	3	2	0	0	156	172	110	85	150	84	5.3	0
Female	65-70	Yes	HM121	Control	HM	69	HM121	1	1	3	1	0	2	0	0	0	0	2	0	0	0	0	0	2	2	0	0	160	64	83	93	120	80	5.6	0
Female	65-70	Yes	HM13	Control	HM	67	HM13	1	2	0	1	0	2	0	0	0	0	2	0	0	0	0	0	3	0	0	0	157	63	87	0	156	73	6.1	0
Male	65-70	Yes	HM14	Control	HM	65	HM14	1	0	0	1	0	1	28	0.5	1	0	1	27	1	3	0	2	3	2	0	0	162	53	78	0	107	76	4.8	0
Female	65-70	Yes	HM15	Control	HM	67	HM15	1	1	0	1	0	2	0	0	0	0	2	0	0	0	0	0	3	2	0	0	158	62	89	0	139	87	5.2	0
Female	65-70	Yes	HM16	Control	HM	68	HM16	1	2	0	1	0	2	0	0	0	0	2	0	0	0	0	0	3	2	0	0	162	62	91	95	147	91	6.6	0
Male	65-70	Yes	HM17	Control	HM	68	HM17	1	0	0	1	0	1	30	1	2	69	1	30	2	7	白酒	1两	3	2	0	0	174	65	25	35	138	76	5.5	0
Male	65-70	Yes	HM18	Control	HM	68	HM18	1	0	0	1	0	2	0	0	0	0	2	0	0	0	0	0	3	1	0	0	176	105	127	130	136	78	5.7	0
Male	65-70	Yes	HM19	Control	HM	69	HM19	1	0	0	1	0	1	26	1	1	0	1	23	1	2	黄酒	5斤	3	2	0	0	165	74	82	0	138	74	0	0
Female	65-70	Yes	HM2	Control	HM	65	HM2	1	2	0	0	0	2	0	0	0	0	2	0	0	0	0	0	3	2	0	0	162	65	86	0	147	75	7.8	0
Female	65-70	Yes	HM20	Control	HM	68	HM20	1	1	0	1	0	2	0	0	0	0	2	0	0	0	0	0	3	2	0	0	152	47	72	83	138	76	5.5	0
Male	65-70	Yes	HM21	Control	HM	69	HM21	1	0	0	1	0	1	25	0.5	1	0	1	25	1	7	黄酒	2两	3	2	0	0	168	50	74	83	157	75	5.9	0
Male	65-70	Yes	HM22	Control	HM	70	HM22	1	0	0	1	0	2	0	0	0	0	2	0	0	0	0	0	3	2	0	0	169	60	78	83	142	84	4.8	0
Male	65-70	Yes	HM23	Control	HM	69	HM23	1	0	0	1	0	1	22	1	1	0	2	0	0	0	0	0	3	2	0	0	156	72	98	108	127	72	4.8	0
Female	65-70	Yes	HM24	Control	HM	69	HM24	1	1	0	1	0	2	0	0	0	0	1	25	1	1	黄酒	5斤	3	2	0	0	160	60	90	110	190	68	5.9	0
Female	65-70	Yes	HM26	Control	HM	68	HM26	1	2	0	1	0	2	0	0	0	0	2	0	0	0	0	0	3	2	0	0	158	65	96	105	158	83	6	0
Female	65-70	Yes	HM27	Control	HM	69	HM27	0	2	0	2	0	2	0	0	0	0	2	0	0	0	0	0	3	2	0	0	152	50	88	93	153	87	4.6	0
Female	65-70	Yes	HM29	Control	HM	68	HM29	1	3	0	1	0	2	0	0	0	0	1	23	1	1	黄酒	5斤	3	2	0	0	157	46	72	83	153	85	5.4	0
Female	65-70	Yes	HM3	Control	HM	68	HM3	1	2	0	1	0	2	0	0	0	0	2	0	0	0	0	0	3	2	0	0	162	58	0	0	132	74	5.2	0
Male	65-70	Yes	HM4	Control	HM	66	HM4	1	0	0	1	0	2	0	0	0	0	2	0	0	0	0	0	3	2	0	0	174	62	78	0	118	78	5.6	0
Male	65-70	Yes	HM5	Control	HM	69	HM5	1	0	0	1	0	1	19	1	1	0	1	19	1	7	白酒	4	3	2	0	0	162	64	0	0	156	84	5.8	0
Female	65-70	Yes	HM6	Control	HM	66	HM6	0	4	0	2	0	2	0	0	0	0	2	0	0	0	0	0	3	2	0	0	158	52	0	0	142	78	4.6	0
Male	65-70	Yes	HM7	Control	HM	68	HM7	1	0	0	1	0	2	0	0	0	0	1	20	1	6	啤酒	5	1	2	0	0	162	60	89	116	120	84	5.4	0
Female	65-70	Yes	HM8	Control	HM	68	HM8	1	1	1	1	0	2	0	0	0	0	2	0	0	0	0	0	1	2	0	0	160	65	94	128	132	80	6.1	0
Female	65-70	Yes	HM9	Control	HM	67	HM9	1	2	1	1	0	2	0	0	0	0	2	0	0	0	0	0	1	2	0	0	160	66	89	12	124	72	5.9	0
Female	65-70	Yes	HM93	Control	HM	69	HM93	1	3	1	1	0	2	0	0	0	0	2	0	0	0	0	0	3	2	0	0	158	53	83	100	120	70	4.8	0
Female	65-70	Yes	HM94	Control	HM	67	HM94	1	2	0	2	0	2	0	0	0	0	1	30	1	5	黄酒	3斤	1	2	0	0	154	50	85	97	122	73	4.7	0
Female	65-70	Yes	HM96	Control	HM	69	HM96	1	2	2	1	0	2	0	0	0	0	2	0	0	0	0	0	3	2	0	0	154	55	75	0	142	99	5.4	0
Female	65-70	Yes	HM97	Control	HM	67	HM97	1	2	2	1	0	2	0	0	0	0	2	0	0	0	0	0	3	2	0	0	162	60	78	93	140	80	5.9	0
Female	65-70	Yes	HM99	Control	HM	66	HM99	1	3	1	2	0	2	0	0	0	0	2	0	0	0	0	0	1	2	0	0	154	59	0	0	0	0	0	0
Female	90-99	Yes	HM41	Group 2	HM	90	HM41	3	5	0	2	0	2	0	0	0	0	2	0	0	0	0	0	1	2	0	0	155	48	70	0	149	75	4.9	0
Female	90-99	Yes	HM42	Group 2	HM	98	HM42	1	1	0	2	0	2	0	0	0	0	2	0	0	0	0	0	3	2	0	0	149	50	80	0	156	71	6.5	0
Female	90-99	Yes	HM43	Group 2	HM	95	HM43	1	3	0	2	0	2	0	0	0	0	2	0	0	0	0	0	3	2	0	0	156	53	0	0	148	76	5.6	0
Female	90-99	Yes	HM44	Group 2	HM	95	HM44	3	2	0	2	0	2	0	0	0	0	2	0	0	0	0	0	3	2	0	0	164	62	78	0	128	82	5.6	0
Female	90-99	Yes	HM45	Group 2	HM	92	HM45	1	4	0	2	0	2	0	0	0	0	2	0	0	0	0	0	1	2	0	0	162	70	88	99	124	76	5.7	0
Male	90-99	Yes	HM46	Group 2	HM	95	HM46	2	0	0	2	0	1	24	1	2	90	1	25	1	6	黄酒	2斤	1	2	0	0	166	54	78	0	152	79	4.8	0
Female	90-99	Yes	HM47	Group 2	HM	98	HM47	1	6	0	2	0	2	0	0	0	0	2	0	0	0	0	0	3	2	0	0	150	43	95	70	135	65	5	0
Female	90-99	Yes	HM48	Group 2	HM	98	HM48	1	6	0	2	0	2	0	0	0	0	0	0	1	5	白酒	1两	3	2	0	0	145	41	78	0	165	73	5.8	0
Female	90-99	Yes	HM49	Group 2	HM	92	HM49	3	8	0	2	0	2	0	0	0	0	2	0	0	0	0	0	0	2	0	0	161	51	87	0	130	85	5	0
Female	90-99	Yes	HM50	Group 2	HM	93	HM50	1	5	0	2	0	2	0	0	0	0	2	0	0	0	0	0	3	2	0	0	150	43	90	0	130	80	5.1	0
Male	90-99	Yes	HM51	Group 2	HM	99	HM51	1	0	0	2	0	2	0	0	0	0	1	16	1	6	黄酒	5	3	2	0	0	170	62	95	0	136	83	4.9	0
Female	90-99	Yes	HM72	Group 2	HM	98	HM72	2	7	0	2	0	2	0	0	0	0	2	0	0	0	0	0	3	2	0	0	145	50	70	73	122	72	5	0
Female	90-99	Yes	HM73	Group 2	HM	96	HM73	1	1	2	2	0	1	30	0.5	2	0	1	30	1	14	白酒	2两	3	2	0	0	152	45	75	0	126	74	5.2	0
Female	90-99	Yes	HM74	Group 2	HM	96	HM74	2	5	0	2	0	2	0	0	0	0	2	0	0	0	0	0	1	2	0	0	165	45	70	85	135	75	4.6	0
Female	90-99	Yes	HM75	Group 2	HM	93	HM75	3	3	0	2	0	1	20	1	2	68	1	20	1	8	保健酒	1	3	2	0	0	152	42	0	0	132	84	0	0
Female	90-99	Yes	HM76	Group 2	HM	92	HM76	3	6	0	2	0	2	0	0	0	0	2	0	0	0	0	0	3	2	0	0	149	39	66	70	132	74	5.2	0
Male	90-99	Yes	HM77	Group 2	HM	94	HM77	2	0	0	2	0	1	24	1	2	90	1	24	2	0	0	0	1	2	0	0	168	52	90	98	120	67	5	0
Female	90-99	Yes	HM78	Group 2	HM	99	HM78	1	6	0	1	0	2	0	0	0	0	2	0	0	0	0	0	1	2	0	0	162	56	75	87	136	88	5.1	0
Female	90-99	Yes	HM79	Group 2	HM	91	HM79	1	2	2	2	0	2	0	0	0	0	2	0	0	0	0	0	3	2	0	0	150	41	75	0	132	69	5.1	0
Male	90-99	Yes	HM80	Group 2	HM	91	HM80	2	0	0	2	0	2	0	0	0	0	1	18	2	0	0	0	3	2	0	0	164	54	0	0	128	84	0	0
Female	90-99	Yes	HM81	Group 2	HM	98	HM81	1	3	0	2	0	2	0	0	0	0	2	0	0	0	0	0	3	2	0	0	160	45	75	97	130	70	5.8	0
Male	100+	Yes	Y101	Group 1	Y	108	#N/A	#N/A	#N/A	#N/A	#N/A	#N/A	#N/A	#N/A	#N/A	#N/A	#N/A	#N/A	#N/A	#N/A	#N/A	#N/A	#N/A	#N/A	#N/A	#N/A	#N/A	#N/A	#N/A	#N/A	#N/A	#N/A	#N/A	#N/A	#N/A
Female	100+	Yes	Y102	Group 1	Y	104	Y102	3	4	0	2	0	1	80	1	1	0	2	0	0	0	0	0	2	2	0	0	1.42	40	75	0	132	76	4.6	0
Male	100+	Yes	Y104	Group 1	Y	101	Y104	3	0	0	2	0	2	0	0	0	0	2	0	0	0	0	0	3	2	0	0	1.69	82	99	0	137	53	0	0
Female	100+	Yes	Y105	Group 1	Y	106	Y105	2	5	3	2	0	2	0	0	0	0	2	0	0	0	0	0	3	2	0	0	1.52	37	69.5	73	118	70	4.7	0
Male	100+	Yes	Y106	Group 1	Y	104	Y106	2	0	0	0	0	2	0	0	0	0	1	19	1	1	白酒	0.5	1	2	0	0	1.5	45.3	70	75	107	69	6	0
Female	100+	Yes	Y107	Group 1	Y	108	Y107	3	3	0	2	0	2	0	0	0	0	2	0	0	0	0	0	3	2	0	0	1.52	41	67	0	135	86	0	0
Female	100+	Yes	Y108	Group 1	Y	101	Y108	2	6	0	2	0	2	0	0	0	0	2	0	0	0	0	0	3	2	0	0	1.48	42	80	0	136	68	5.7	0
Female	100+	Yes	Y109	Group 1	Y	103	Y109	2	3	0	2	0	2	0	0	0	0	2	0	0	0	0	0	3	2	0	0	1.48	48.6	69	0	100	60	4.3	0
Female	100+	Yes	Y111	Group 1	Y	102	Y111	1	0	0	2	0	1	22	1	2	95	2	0	0	0	0	0	3	2	0	0	1.7	66	89	0	121	76	6.3	0
Female	100+	Yes	Y112	Group 1	Y	106	Y112	3	6	0	2	0	2	0	0	0	0	2	0	0	0	0	0	1	2	0	0	1.51	42	0	0	136	78	5.3	0
Male	100+	Yes	Y114	Group 1	Y	103	Y114	2	0	0	2	0	2	0	0	0	0	2	0	0	0	0	0	3	2	0	0	1.71	61	82	91	104	66	10.1	0
Male	100+	Yes	Y117	Group 1	Y	106	Y117	2	0	0	1	0	2	0	0	0	0	2	0	0	0	0	0	1	2	0	0	1.71	57	83	94	122	73	5.4	0
Female	100+	Yes	Y118	Group 1	Y	100	Y118	1	5	1	2	0	2	0	0	0	0	2	0	0	0	0	0	1	2	0	0	1.43	43.7	72	0	105	67	0	0
Male	100+	Yes	Y119	Group 1	Y	106	#N/A	#N/A	#N/A	#N/A	#N/A	#N/A	#N/A	#N/A	#N/A	#N/A	#N/A	#N/A	#N/A	#N/A	#N/A	#N/A	#N/A	#N/A	#N/A	#N/A	#N/A	#N/A	#N/A	#N/A	#N/A	#N/A	#N/A	#N/A	#N/A
Male	100+	Yes	Y120	Group 1	Y	107	#N/A	#N/A	#N/A	#N/A	#N/A	#N/A	#N/A	#N/A	#N/A	#N/A	#N/A	#N/A	#N/A	#N/A	#N/A	#N/A	#N/A	#N/A	#N/A	#N/A	#N/A	#N/A	#N/A	#N/A	#N/A	#N/A	#N/A	#N/A	#N/A
Female	65-70	Yes	Y001	Control	Y	70	Y001	1	4	0	0	0	0	0	0	0	0	0	0	0	0	0	0	1	1	0	0	166	65	80	0	130	82	6.5	1
Female	65-70	Yes	Y003	Control	Y	67	Y003	1	4	0	0	0	0	0	0	0	0	0	0	0	0	0	0	1	2	0	0	145	52	80	29	136	82	4.6	1
Female	65-70	Yes	Y004	Control	Y	70	Y004	1	2	0	0	0	0	0	0	0	0	0	0	0	0	0	0	1	2	0	0	146	56	80	28	122	76	5	1
Male	65-70	Yes	Y005	Control	Y	65	Y005	2	3	0	0	0	0	0	0	0	0	0	0	0	0	0	0	1	2	0	0	164	60	80	0	138	76	5.4	1
Female	65-70	Yes	Y006	Control	Y	69	Y006	1	3	0	0	0	0	0	0	0	0	0	0	0	0	0	0	3	2	0	0	152	56	90.5	99.7	136	85	5.6	1
Male	65-70	Yes	Y007	Control	Y	70	Y007	1	0	0	0	0	0	0	0	0	0	0	0	0	0	0	0	3	2	0	0	173.5	77.7	98.5	101	129	81	13.7	1
Female	65-70	Yes	Y008	Control	Y	66	Y008	1	2	2	0	0	0	0	0	0	0	0	0	0	0	0	0	3	2	0	0	161	54	85	86	112	78	0	1
Female	65-70	Yes	Y009	Control	Y	70	Y009	1	3	0	0	0	0	0	0	0	0	0	0	0	0	0	0	3	2	0	0	161	65	90	108	152	88	0	1
Male	65-70	Yes	Y010	Control	Y	66	Y010	1	2	0	0	0	0	0	0	0	0	0	0	0	0	0	0	2	2	0	0	173	65	80	0	123	72	9.9	1
Female	65-70	Yes	Y011	Control	Y	68	Y011	1	3	0	0	0	0	0	0	0	0	0	0	0	0	0	0	3	2	0	0	160	58	83	96	110	68	5.2	1
Female	65-70	Yes	Y012	Control	Y	70	Y012	1	3	0	0	0	0	0	0	0	0	0	0	0	0	0	0	1	2	0	0	154	50	81	92	104	68	5.9	1
Female	65-70	Yes	Y013	Control	Y	67	Y013	1	3	1	0	0	0	0	0	0	0	0	0	0	0	0	0	3	2	0	0	160	65	94	102	124	72	5.3	1
Male	65-70	Yes	Y014	Control	Y	68	Y014	1	0	0	0	0	0	0	0	0	0	0	0	0	0	0	0	3	2	0	0	165	70	95	105	136	84	5.5	1
Male	65-70	Yes	Y015	Control	Y	69	Y015	1	0	0	0	0	0	0	0	0	0	0	0	0	0	0	0	2	2	0	0	164	63	82	96	128	76	5.7	1
Male	65-70	Yes	Y016	Control	Y	66	Y016	1	0	0	0	0	0	0	0	0	0	0	0	0	0	0	0	1	2	0	0	158	58	79	84	132	96	5	1
Female	65-70	Yes	Y017	Control	Y	66	Y017	1	3	0	1	0	2	0	0	0	0	2	0	0	0	0	0	3	2	0	0	1.53	52	79	82	118	70	5	0
Female	65-70	Yes	Y018	Control	Y	69	Y018	1	4	0	0	0	0	0	0	0	0	0	0	0	0	0	0	1	2	0	0	163	55	75	88	120	80	4.8	1
Male	65-70	Yes	Y019	Control	Y	70	Y019	1	0	0	0	0	0	0	0	0	0	0	0	0	0	0	0	3	2	0	0	165	50	67	72	120	70	5.5	1
Male	65-70	Yes	Y020	Control	Y	65	Y020	1	0	0	0	0	0	0	0	0	0	0	0	0	0	0	0	1	2	0	0	0	0	0	0	0	0	0	1
Male	65-70	Yes	Y021	Control	Y	69	Y021	1	0	0	0	0	0	0	0	0	0	0	0	0	0	0	0	3	2	0	0	170	70	86	92	137	86	5.2	1
Male	65-70	Yes	Y022	Control	Y	68	Y022	1	0	0	0	0	0	0	0	0	0	0	0	0	0	0	0	3	2	0	0	168	55	72	0	122	75	0	1
Male	65-70	Yes	Y023	Control	Y	67	Y023	1	0	0	0	0	0	0	0	0	0	0	0	0	0	0	0	3	2	0	0	169	62	80	92	134	76	5.8	1
Female	65-70	Yes	Y024	Control	Y	67	Y024	1	3	1	0	0	0	0	0	0	0	0	0	0	0	0	0	3	2	0	0	153	41.8	80	94	135	70	0	1
Male	65-70	Yes	Y025	Control	Y	68	Y025	1	0	0	0	0	0	0	0	0	0	0	0	0	0	0	0	3	2	0	0	167	72	89	98	138	77	6	1
Male	65-70	Yes	Y026	Control	Y	65	Y026	1	0	0	0	0	0	0	0	0	0	0	0	0	0	0	0	1	2	2015	0	162	67	87	100	110	79	6.5	1
Female	65-70	Yes	Y027	Control	Y	66	Y027	1	2	1	0	0	0	0	0	0	0	0	0	0	0	0	0	1	1	2015	0	158	72	99	102	120	75	5.6	1
Female	65-70	Yes	Y028	Control	Y	69	Y028	1	3	2	0	0	0	0	0	0	0	0	0	0	0	0	0	1	2	0	0	150	55	86	90	140	72	7	1
Female	65-70	Yes	Y029	Control	Y	68	Y029	1	2	2	0	0	0	0	0	0	0	0	0	0	0	0	0	3	2	0	0	160	62	84	0	117	75	6.1	1
Male	65-70	Yes	Y030	Control	Y	68	Y030	1	0	0	0	0	0	0	0	0	0	0	0	0	0	0	0	3	2	0	0	165	50	70	0	110	70	4.8	1
Female	65-70	Yes	Y031	Control	Y	66	Y031	1	4	0	0	0	0	0	0	0	0	0	0	0	0	0	0	1	2	0	0	152	51.7	79	0	129	50	5.8	1
Female	65-70	Yes	Y033	Control	Y	67	Y033	1	3	0	0	0	0	0	0	0	0	0	0	0	0	0	0	3	2	0	0	163	72	91	97	137	14	5.9	1
Female	65-70	Yes	Y034	Control	Y	67	Y034	1	2	1	0	0	0	0	0	0	0	0	0	0	0	0	0	3	2	0	0	163	74.8	90	0	140	87	5.6	1
Female	65-70	Yes	Y036	Control	Y	70	Y036	1	2	0	0	0	0	0	0	0	0	0	0	0	0	0	0	3	2	0	0	165	67.8	93	0	136	72	0	1
Female	65-70	Yes	Y037	Control	Y	70	Y037	1	2	0	0	0	0	0	0	0	0	0	0	0	0	0	0	1	2	0	0	154	65	92	0	135	91	5.1	1
Female	65-70	Yes	Y041	Control	Y	70	Y041	1	3	1	0	0	0	0	0	0	0	0	0	0	0	0	0	3	2	0	0	158	46	76	84	120	62	5.5	1
Female	65-70	Yes	Y044	Control	Y	67	Y044	1	3	0	0	0	0	0	0	0	0	0	0	0	0	0	0	3	2	0	0	165	68	74	0	120	74	4.1	1
Female	90-99	Yes	Y203	Group 2	Y	96	Y203	2	5	2	2	0	2	0	0	0	0	2	0	0	0	0	0	3	2	0	0	1.5	40	70	0	105	51	0	0
Female	90-99	Yes	Y204	Group 2	Y	99	Y204	1	3	0	2	0	2	0	0	0	0	2	0	0	0	0	0	3	0	0	0	1.49	35	0	0	139	79	4.1	0
Female	90-99	Yes	Y207	Group 2	Y	92	Y207	1	4	0	2	0	2	0	0	0	0	2	0	0	0	0	0	3	2	0	0	1.62	56	78	82	126	68	4.3	0
Female	90-99	Yes	Y210	Group 2	Y	95	Y210	0	6	0	3	0	2	0	0	0	0	2	0	0	0	0	0	1	2	0	0	1.34	45	85	0	130	86	4.7	0
Female	90-99	Yes	Y211	Group 2	Y	93	Y211	1	6	0	2	0	2	0	0	0	0	2	0	0	0	0	0	1	2	0	0	1.57	70	90	0	147	80	5.4	0
Female	90-99	Yes	Y225	Group 2	Y	96	Y225	1	8	0	2	0	2	0	0	0	0	2	0	0	0	0	0	1	2	0	0	1.5	36	72	86	130	70	0	0
Male	90-99	Yes	Y234	Group 2	Y	98	Y234	1	0	0	2	0	2	0	0	0	0	1	22	1	2	0	2	3	2	0	0	160	53	69	0	130	71	0	0
Female	90-99	Yes	Y236	Group 2	Y	96	Y236	1	1	0	2	0	2	0	0	0	0	2	0	0	0	0	0	1	2	0	0	1.5	44	68	84	135	81	5.1	0
Male	90-99	Yes	Y237	Group 2	Y	94	Y237	2	4	0	2	0	2	0	0	0	0	2	0	0	0	0	0	3	2	0	0	1.62	73	100	0	145	69	6	0
Male	90-99	Yes	Y238	Group 2	Y	98	Y238	2	0	0	1	0	2	0	0	0	0	2	0	0	0	0	0	3	2	0	0	1.59	60	75	0	170	74	5.5	0
Male	90-99	Yes	Y239	Group 2	Y	91	Y239	2	0	0	2	0	2	0	0	0	0	2	0	0	0	0	0	1	2	0	0	1.71	60	80	0	147	71	5.5	0
Male	90-99	Yes	Y240	Group 2	Y	91	Y240	1	5	0	1	0	2	0	0	0	0	2	0	0	0	0	0	3	2	0	0	1.58	55	78	84	122	70	5.1	0
Female	90-99	Yes	Y244	Group 2	Y	98	Y244	2	3	0	2	0	2	0	0	0	0	2	0	0	0	0	0	1	2	0	0	1.46	64	103	0	147	72	6.1	0
Female	90-99	Yes	Y254	Group 2	Y	93	Y254	2	1	0	2	0	2	0	0	0	0	2	0	0	0	0	0	1	2	0	0	1.59	56	103	106	128	70	4.7	0
Female	90-99	Yes	Y255	Group 2	Y	94	Y255	1	7	1	2	0	2	0	0	0	0	2	0	0	0	0	0	3	2	0	0	1.56	57	97	101	137	82	5.5	0
Female	90-99	Yes	Y257	Group 2	Y	96	Y257	2	0	0	2	0	2	0	0	0	0	2	0	0	0	0	0	3	2	0	0	1.5	56	70	0	140	70	5.4	0
Female	90-99	Yes	Y258	Group 2	Y	94	Y258	3	1	0	2	0	2	0	0	0	0	2	0	0	0	0	0	3	2	0	0	1.52	48	53	0	130	70	5.3	0
Female	90-99	Yes	Y260	Group 2	Y	92	Y260	1	5	0	0	0	0	0	0	0	0	0	0	0	0	0	0	3	2	0	0	155	52	75	78	132	78	5.6	1
Female	90-99	Yes	Y261	Group 2	Y	98	Y261	1	5	0	2	0	2	0	0	0	0	2	0	0	0	0	0	3	2	0	0	1.58	57	88	90	120	80	0	0
Male	90-99	Yes	Y264	Group 2	Y	98	Y264	1	0	0	2	0	2	0	0	0	0	2	0	0	0	0	0	3	0	0	0	1.73	55	79	84	116	72	5.6	0
Male	90-99	Yes	Y268	Group 2	Y	93	Y268	1	0	0	1	0	2	0	0	0	0	1	20	2	0	0	0	3	2	0	0	1.7	60	86	88	136	71	5.1	0
